# Supplementary material for: Genetic variations in the drug metabolizing enzyme, CYP2E1, among various ethnic populations of Pakistan
Source: PeerJ. 2020 Aug 19;8:e9721. doi: 10.7717/peerj.9721 (PMC7443092; doi:10.7717/peerj.9721)
Supplement: Supplemental Information 4 — Shows all subjects examined according to their gender, ethnicity, age, genotype, addiction (eg. smoking), diet (red meat consumption), sedentary life, family history, medication, co-morbidities, and diseases. [file peerj-08-9721-s004.xlsx]

## Sheet: Sheet1
Gender	Age(yrs)	Genotype	Ethnicity	Addiction	Diet(red meat)	Sedentary lifestyle	Cousin Marriages	Disease	Age of Onset	Family History	BMI	Co-morbidities	Medications
male	36	GG	siraiki	(other)	monthly	yes	yes	fatty liver	26	NA	26.3	NA	simvastatin
male	30	GG	urdu spk	NA	monthly	no	no	NA	NA	NA	20.8	NA	NA
male	31	GG	chitrali	cigarettes	weekly	no	unmarried	NA	NA	NA	22.8	NA	NA
male	29	GG	punjabi	tobacco chewing	yearly	no	yes	NA	NA	NA	18.5	NA	NA
female	30	GG	pathan	NA	weekly	no	no	NA	NA	NA	23.8	pollen allergy	NA
male	38	GG	punjabi	cigarettes	weekly	no	yes	NA	NA	NA	25.6	NA	NA
male	64	GG	pathan	cigarettes	weekly	no	no	NA	40	hypertension	27.9	hypertension	valsartan, amlodipine
male	24	GG	punjabi	NA	NA	no	unmarried	NA	NA	NA	21.2	NA	NA
female	23	GG	pathan	NA	weekly	no	no	NA	NA	NA	24.9	vit D deficiency	fucidin
female	23	GG	punjabi	NA	weekly	no	unmarried	NA	NA	NA	28.5	vit D deficiency	In drop
male	24	GG	pathan	NA	weekly	no	unmarried	NA	NA	hypertension	24.2	NA	xanax (0.5) , ritalin (0.5)
male	22	GC	kashmiri	NA	monthly	no	unmarried	high cholesterol	8	hypertension/diabetes	20	NA	NA
male	23	GG	kashmiri	NA	yearly	no	unmarried	NA	NA	NA	19.9	NA	NA
Male	21	GG	Punjabi	No	Weekly	No	No	No	NA	NA	18	NA	Respiratory prob.	neuberol forte, tramadol, omeprazol
Male	19	GC	Punjabi	No	Weekly	No	No	NA	NA	NA	23.5	NA	NA
Male	17	GG	Punjabi	No	Weekly	yes	No	NA	NA	NA	24.2	NA	NA
Male	15		Punjabi	No	Weekly	No	No	NA	NA	NA	20.6	NA	NA
Female	13		Punjabi	No	Yearly	No	No	HTN	35	No	25.3	NA	NA
Male	11	GG	pathan	YH	Weekly	No	No	NA	NA	NA	21.9	NA	NA
Male	9	GG	Punjabi	Cigarette Smoking	Weekly	No	No	NA	NA	NA	17.2	NA	NA
Male	7	GG	Punjabi	Cigart., Alcohol, Marijuana	Weekly	No	No	esophagitis	19	No	17.6	NA	omeprazole
Male	5	GG	Punjabi	No	Monthly	No	No	NA	NA	NA	16.9	NA	NA
Female	3	GG	Punjabi	Cigarette Smoking	Monthly	No	Yes	Pancreatitis, GERD	41	No	17	NA	omeprazole & for pancreatitis
Male	1	GG	Punjabi	Cigarette Smoking	Monthly	No	No	TB (-ve)	19	No	28.4	Respiratory prob.	For TB in past
Male	-1	GG	Punjabi	Cigarette, Marijuana	Weekly	No	No	NA	NA	NA	23.5	NA	NA
Male	23	GG	Punjabi	Cigarette, Marijuana	Weekly	No	No	Nephrolithiasis	10	No	28.2	NA	NA
Male	18	GG	Punjabi	Cigarette, Marijauna	Weekly	No	No	NA	NA	NA	24.2	NA	NA
Male	19	GG	Pathan	Tobacco chewing (paan)	Weekly	No	No	NA	NA	NA	21.9	NA	NA
Male	21		Punjabi	Tobacco chewing (paan)	Weekly	No	No	NA	NA	NA	17.9	NA	NA
Male	18	GG	Punjabi	Tobacco chewing (paan)	Monthly	No	No	NA	NA	NA	20.7	NA	NA
Male	18	GG	Punjabi	Tobacco chewing (paan)	Weekly	No	No	NA	NA	NA	19.5	NA	NA
Male	30	GG	Punjabi	Cigarette Smoking	Weekly	No	Yes	NA	NA	NA	20.7	NA	NA
Male	18	GG	Punjabi	No	Weekly	No	No	NA	NA	NA	22.4	NA	NA
Male	22	CC	Punjabi	Cigarette Smoking	Daily	No	No	NA	NA	NA	21.6	NA	NA
Male	23		Punjabi	Cigarette Smoking	Weekly	No	No	NA	NA	NA	20.9	NA	NA
Male	21	GG	Punjabi	No	Weekly	yes	No	HTN	17	Yes	27.3	NA	NA
Male	23	GG	Punjabi	No	Weekly	No	No	NA	NA	NA	32.8	NA	NA
Male	19		Punjabi	No	Weekly	No	No	NA	NA	NA	20	NA	NA
Male	20	GC	Punjabi	Cigarette Smoking	Monthly	No	No	NA	NA	NA	18.6	NA	NA
Male	32	GG	Punjabi	No	Weekly	No	No	NA	NA	NA	23.7	NA	NA
Male	45	GC	Punjabi	No	Monthly	yes	No	Jaundice, Diabetes	42	No	23.4	NA	NA
Male	26	GG	Punjabi	No	Weekly	No	No	NA	NA	NA	23.7	NA	NA
Male	36	GG	Punjabi	Cigarette, Marijuana	Weekly	yes	No	HTN, hyperlipidemia, CVT,Alzhimers	34	Yes	32.4	HTN	aspirin, Clopidogrel, Valsartan, Nebivolol, Rosuvastatin
Male	19	GG	Punjabi	No	Weekly	yes	No	NA	NA	NA	26	NA	salbutamol in past
Male	26	GG	Punjabi	No	Daily	yes	No	NA	NA	NA	23.4	NA	NA
Male	27		Punjabi	No	Yearly	No	Yes	NA	NA	NA	24.5	NA	NA
Male	19	GC	Punjabi	No	Weekly	No	No	NA	NA	NA	27.8	NA	NA
Male	18		Punjabi	No	Weekly	No	No	NA	NA	NA	23.4	NA	NA
Male	20	GC	Punjabi	No	No	No	No	NA	NA	NA	22.9	NA	NA
Male	24	GC	Punjabi	Cigarette Smoking	No	No	No	NA	NA	NA	25.3	NA	NA
Male	21	GG	Punjabi	Cigarette Smoking	Weekly	No	No	NA	NA	NA	19.5	NA	NA
Male	20	GC	Punjabi	No	Weekly	No	No	NA	NA	NA	16.9	NA	NA
Male	19	GG	Punjabi	No	Weekly	yes	No	NA	NA	NA	20.7	NA	NA
Male	48	GG	Punjabi	Cigarette Smoking	Weekly	yes	No	NA	NA	NA	26.9	NA	NA
Male	69	GG	Punjabi	Cigarette Smoking	Weekly	yes	Yes	bronchitis	66	No	22.7	cardiac disease, HTN, respiratory problems	rosuvastatin, zenax, loplat, vorista MR
Male	37	GG	Punjabi	No	Weekly	yes	No	NA	NA	NA	29.7	NA	NA
Male	24	GG	Punjabi	No	Weekly	No	No	NA	NA	NA	20.7	NA	NA
Male	22	GG	Punjabi	Cigarette Smoking	Weekly	yes	No	TB (-ve)	20	No	25.6	NA	medication for T.B in past
Male	22		Punjabi	No	Weekly	yes	No	NA	NA	NA	23.8	NA	NA
Male	58	GC	Punjabi	No	Daily	yes	No	diabetese mellitus	55	Yes	32.3	HTN, HCV(-ve)	rosuvastatin, zestril, metfomin hcl, ribavirin and interferon in past
Male	62	GG	Punjabi	Cigarette Smoking, Alcohol	No	No	Yes	NA	NA	NA	21.2	NA	NA
Male	22	GG	Punjabi	Cigarette , Marijuana	Weekly	yes	No	NA	NA	NA	24.7	NA	NA
Female	21	GC	Urdu Speaking	No	Weekly	yes	No	ulcerative colitis	15	No	18.3	NA	Azathioprine, prednisolone
Male	23	GC	Punjabi	cigarette smoking	Daily	yes	No	NA	NA	NA	28.5	NA	NA
Female	29		punjabi	No	weekly	no	no	no	NA	no	20.3	no	no
Female	30	GC	punjabi	no	weekly	no	no	no	NA	no	23.05	no	no
Male	32	GC	punjabi	no	weekly	no	no	no	NA	no	24.2	no	no
Female	58	GG	punjabi	no	weekly	no	no	no	NA	no	23.8	no	Caflam, Tramadol, Prednisolone	Caflam, Tramadol, Prednisolone
Male	60	GG	punjabi	no	weekly	no	no	HTN, diabetes	58	no	24.9	HTN, diabetes, food allergies	Glimipride 4mg, Losartan potasium, Prednisolon	NA
Female	24		punjabi	no	weekly	no	no	no	NA	no	23.04	no	no
Male	26	GG	punjabi	no	weekly	no	no	no	NA	no	27.9	no	no
Female	44	CC	punjabi	no	weekly	yes	yes	no	NA	diabetes	25.8	no	no
Male	12	GC	punjabi	no	weekly	no	no	no	NA	diabetes	18	no	no
Female	15		punjabi	no	weekly	no	no	no	NA	diabetes	19.4	no	Eziday
Female	47		punjabi	no	weekly	yes	yes	diabetes	40	diabetes	33.3	diabetes,	Vidagliptin 50mg
Male	24	GG	punjabi	no	weekly	no	no	no	NA	diabetes	26.9	no	Multi-vitamins
Male	53		punjabi	no	weekly	yes	yes	diabetes	40	diabetes	25.8	no	NA
Female	41	GG	punjabi	no	weekly	no	no	no	NA	no	21.79	no	Spiromide, Multi-vitamins
Female	10	GC	punjabi	no	weekly	no	no	no	NA	diabetes	22.3	no	no
Female	19	GG	saraiki	no	daily	no	no	no	NA	no	26.9	no	no
Female	21		punjabi	no	monthly	yes	no	no	NA	no	18.3	no	no
Female	20	GC	punjabi	no	weekly	yes	no	no	NA	no	24.6	no	no
Female	24		punjabi	no	weekly	yes	no	no	NA	no	32.3	no	no
Female	23	GC	punjabi	no		no	no	no	NA	no	20.8	no	no
Male	18		punjabi	yes		no	no	no	NA	no	26.7	no	no
Female	31	GG	punjabi	no	weekly	yes	no	no	NA	no	23.8	no	no
Female	47		punjabi	no	weekly	yes	no	diabetes	35	diabetes	38.2	diabetes,
Male	25	GG	punjabi	no	weekly	yes	no	no	NA	no	21.8	no	no
Male	33	GG	saraiki	no	monthly	yes	no	no	NA	no	26.2	no	no
Female	28	GG	pathan	no	monthly	no	no	no	NA	no	22	no	no
Male	28	GG	punjabi	no	weekly	yes	no	no	NA	no	20.7	no	no
Male	44	GC	punjabi	yes	weekly	no	no	no	NA	no	25.4	no	no
male	30	GG	saraiki	no	yearly	yes	no	no	NA	no	21.6	no	no
Female	72		punjabi	no	weekly	yes	no	diabetes, HTN	52	diabetes, HTN	23.7	diabetes, HTN	glucophage, loprin, eziday, adalat retard
Female	41		punjabi	no	weekly	yes	no	HTN,	40	HTN	26.9	HTN,	loprin 75
Female	15	GG	punjabi	no	weekly	no	no	no	NA	no	21.6	no	no
Male	28	CC	Hindku	no	weekly	no	no	no	NA	no	22.8	no	no
Female	23		punjabi	no	monthly	no	no	no	NA	no	24.6	no	no
Male	22	GG	hindku	no	weekly	yes	no	no	NA	no	20.4	no	no
Male	35	GG	punjabi	no	weekly	yes	yes	no	NA	no	25.8	no	no
Male	24		Hindku	yes	weekly	no	yes	no	NA	no	29.4	no	no
Male	25	GG	Hindku	No	weekly	yes	yes	no	NA	no	19	no	no
Male	25		punjabi	No	weekly	no	no	no	NA	no	23.1	no	no
Male	35	CC	Urdu	yes	weekly	no	yes	no	NA	HTN	16	no	no
Female	33	GC	kashmiri	No	weekly	no	yes	no	NA	HTN	21	no	no
Female	42	GC	punjabi	No	monthly	no	yes	no	NA	no	23.5	no	no
Male	25	GC	Hindku	yes	weekly	no	no	no	NA	no	18	no	no
Male	20	CC	Urdu	No	weekly	no	no	no	NA	no	16	no	no
Male	27	GG	punjabi	No	weekly	yes	no	no	NA	no	27.7	no	no
Male	49	GG	punjabi	No	weekly	yes	no	diabetes	NA	NA	23.1	no	no
Male	22	GC	pathan	No	weekly	no	no	no	NA	HTN	19.7	no	no
Male	23	GG	pathan	No	weekly	no	yes	no	NA	no	21.8	no	no
Male	23	GC	pathan	No	monthly	no	yes	no	NA	no	24.6	no	no
Male	23	CC	pathan	No	weekly	no	no	no	NA	no	21.6	no	no
Male	21	GC	Kashmiri	cigarette smoking	weekly	yes	yes	no	NA	NA	25.4	NA	NA
Male	20	GC	Panjabi	no	monthly	yes	yes	no	NA	NA	16.4	NA	NA
Male	35		Panjabi	cigarette smoking	weekly	no	yes	cardiac	30	cardiac diseases	27.1	NA	NA
Male	53	GC	Panjabi	no	weekly	no	yes	ulcer/htn	40	DM & Cardiac	23.1	NA	Risek
Male	22	GG	Kashmiri	cigarette smoking	weekly	yes	yes	Htn	18	DM	34.5	NA	Carsid
Male	22	GC	Panjabi	no	weekly	no	n0	NA	NA	NA	19.6	NA	NA
Male	23		Panjabi	no	weekly	no	no	no	NA	DM	24.9	NA	NA
Male	35	GC	Panjabi	no	monthly	no	no	no	NA	Hep-B	26	NA	NA
Male	23	GC	Panjabi	no	weekly	no	yes	no	NA	DM HTN	34.2	NA	NA
Male	30		Panjabi	no	weekly	no	no	Ulcer	28	Ulcer	20.3	NA	NA
Female	20	GC	Kashmiri	no	weekly	no	yes	NA	NA	Heart Disease	20.4	NA	NA
Female	24		Panjabi	no	weekly	yes	yes	NA	NA	cardiac ,DM	19.1	NA	NA
Female	23		Panjabi	no	weekly	no	yes	NA	NA	cardiac,DM	20.1	NA	NA
Male	22	GG	Balochi	no	weekly	no	yes	NA	NA	Cardiac	25.3	NA	NA
Male	23	GG	Saraiki	no	weekly	no	yes	NA	NA	NA	18.5	NA	NA
Male	25		Panjabi	no	weekly	no	yes	NA	NA	NA	21.8	NA	NA
Male	39		Panjabi	cigarette smoking	weekly	no	yes	NA	NA	cardiac	23.5	NA	NA
Male	22	GC	Panjabi	cigarette smoking	weekly	no	yes	NA	NA	cardiac	26.8	NA	NA
Male	23	GG	Panjabi	cigarette smoking	weekly	yes	no	NA	NA	NA	19.6	NA	NA
Male	19		Panjabi	no	daily	yes	no	NA	NA	HTN	31.6	NA	NA
Female	40		Pathan	no	monthly	yes	no	NA	NA	NA	28.5	NA	NA
Male	31	GG	Sindhi	cigarette smoking	monthly	no	no	NA	NA	NA	26.7	NA	NA
Male	29	GC	Pathan	cigarette smoking	weekly	no	yes	NA	NA	HTN	24.1	NA	NA
Male	28	GG	Pathan	no	weekly	no	n0	NA	NA	HT, DM	27.4	NA	NA
Male	25	GG	Panjabi	no	weekly	no	no	NA	NA	NA	24.9	NA	NA
Female	30	GC	Panjabi	no	monthly	no	no	NA	NA	HTN,Cardiac	28.5	NA	NA
Male	28	GC	Panjabi	no	weekly	yes	no	NA	NA	NA	29.9	NA	NA
Male	36	GG	Panjabi	cigarette smoking	monthly	yes	NO	NA	NA	Cardiac.DM	27.5	NA	NA
Male	28		Panjabi	no	weekly	no	no	NA	NA	cardiac, DM	17.9	NA	NA
Female	22	GG	Pathan	no	monthly	no	no	NA	NA	DM, HTN	26.6	NA	NA
Female	21	GG	Panjabi	no	weekly	yes	yes	NA	NA	HTN,Cancer,DM	29.2	NA	NA
Male	35	GG	Urdu speaking	no	weekly	no	no	Thyroid, kidney pain	34	thyroid,DM,HTN	19.4	NA	Inderal,Neomarcazole
Female	22	GG	Panjabi	no	weekly	no	no	NA	NA	HTN	14.8	NA	NA
Female	24	GG	Panjabi	no	weekly	no	no	NA	NA	Cardiac	22.7	NA	NA
Male	31	GG	Pathan	no	weekly	no	no	NA	NA	NA	24.1	NA	NA
Male	24		Panjabi	cigarette smoking	weekly	yes	no	NA	NA	NA	21.5	NA	NA
Male	19	GG	Pathan	cigarette smoking	weekly	no	no	NA	NA	NA	22.6	NA	NA
Female	24	GG	Urdu speaking	cigarette smoking	weekly	no	no	NA	NA	NA	22.2	NA	NA
Male	22		Pathan	no	weekly	no	no	NA	NA	NA	26.4	NA	NA
Male	22	GC	Pathan	no	weekly	no	no	NA	NA	NA	22.1	NA	NA
Male	47	GC	Panjabi	no	weekly	no	yes	NA	NA	NA	21.8	NA	NA
Female	20	GG	Urdu speaking	no	weekly	no	no	NA	NA	NA	17.9	NA	NA
Female	19	GG	Urdu speaking	no	monthly	no	no	Frontal cynosis	NA	DM	21.1	NA	Arinac
Male	45	GC	Kashmiri	no	monthly	no	yes	NA	NA	NA	22	NA	NA
Male	23	GC	Kashmiri	no	monthly	no	yes	NA	NA	NA	17.8	NA	NA
Male	26	GG	Saraiki	no	monthly	yes	yes	NA	NA	NA	22.4	NA	NA
Male	19		Panjabi	no	weekly	no	yes	NA	NA	NA	17.1	NA	NA
Female	21		Panjabi	cigarette smoking	weekly	yes	no	NA	NA	NA	25.4	NA	NA
Female	29		Pathan	no	monthly	yes	no	NA	NA	HTN,CVS	18.7	NA	NA
Male	19		Panjabi	no	weekly	no	no	NA	NA	NA	15.8	NA	NA
Male	-	GC	Pathan	No	Red meat weekly	No	-	-	NA	NA	21.7	NA	-
Male	54	GG	Gilgiti	No	Red meat weekly	No	-	Diabetes, hypertension, heart disease	NA	Hypertension	25.6	NA	Maxflow, proscar, lipiget, amaryl, tritace, ascard
Male	23		Pathan	No	Red meat weekly	Yes	-	None	NA	Hypertension	26.5	NA	NA
Female	32		Punjabi	No	Tea twice a day	No	No	None	NA	NA	23	NA	NA
Male	21		Punjabi	Cigarette smoking	Red meat weekly	no	No	None	NA	NA	21.2	NA	NA
Male	22		Punjabi	No	Red meat weekly	no	-	None	NA	NA	18.9	NA	NA
Male	23		Punjabi	No	Red meat weekly	Yes	No	None	NA	NA	21.2	NA	NA
Female	15		Punjabi	no	Red meat monthly	No	No	None	NA	Diabetes, cancer	16.1	NA	NA
Female	23		Punjabi	no	Red meat monthly	No	No	None	NA	NA	18.8	NA	NA
Male	19		Gilgiti	No	Red meat weekly	No	-	None	NA	NA	21.4	NA	NA
Male	24		Gilgiti	Cigarette smoking	Red meat weekly	no	no	None	NA	NA	22.3	NA	NA
Female	20		Punjabi	No	Red meat monthly	No	No	None	NA	Diabetes, cancer	20.82	NA	NA
Male	20		Punjabi	No	NA	No	NA	NA	NA	NA	NA	NA	NA
Male	20		Punjabi	-	NA	NA	NA	NA	NA	NA	NA	NA	NA
Male	-		Punjabi	-	NA	NA	NA	NA	NA	NA	NA	NA	NA
F	30	GC	punjabi	NO	red meat monthly	no	yes	no	NA	HTN, CVS	normal wt	NA	NA
M	35	GC	punjabi	NO	red meat monthly	no	yes	no	NA	HTN, CVS	normal wt	NA	Peptic ulcer
F	50	GC	pathan	NO	red meat weekly	no	yes	no	NA	NA	obesity	NA	NA
F	32	GG	pathan	NO	red meat weekly	no	yes	no	NA	NA	normal wt	NA	NA
M	33	GG	punjabi	NO	red meat monthly	no	no	no	NA	NA	normal wt	NA	NA
M	47	GG	punjabi	NO	red meat weekly	no	no	diabetes, BP	NA	NA	normal wt	NA	NA
M	35		punjabi	NO	red meat monthly	no	no	no	NA	NA	normal wt	NA	NA
M	34	GG	saraiki	NO	red meat monthly	no	no	no	NA	NA	normal wt	NA	NA
M	27	GG	punjabi	NO	red meat monthly	no	yes	no	NA	NA	normal wt	NA	NA
M	37	GG	punjabi	NO	red meat monthly	no	yes	no	NA	NA	normal wt	NA	NA
M	48	GC	punjabi	yes	red meat weekly	no	no	no	NA	NA	normal wt	NA	NA
M	31	GG	punjabi	NO	red meat weekly	no	no	no	NA	NA	normal wt	NA	NA
M	40	GG	saraiki	NO	red meat weekly	no	no	no	NA	NA	normal wt	NA	NA
M	57	GC	punjabi	NO	red meat weekly	no	yes	no	NA	NA	normal wt	NA	NA
M	46	GG	punjabi	yes	red meat weekly	no	yes	no	NA	NA	normal wt	NA	NA
M	37	GG	punjabi	NO	red meat weekly	no	yes	no	NA	NA	normal wt	NA	NA
M	40	GG	punjabi	NO	red meat weekly	no	yes	no	NA	NA	normal wt	NA	Sciatica
M	34	CC	punjabi	yes	red meat weekly	no	yes	no	NA	NA	normal wt	NA	NA
M	53	GG	punjabi	NO	red meat weekly	no	yes	no	NA	NA	normal wt	NA	NA
M	39		punjabi	NO	red meat weekly	no	yes	no	NA	NA	normal wt	NA	NA
M	32	GG	punjabi	NO	red meat weekly	no	yes	no	NA	NA	normal wt	NA	NA
F	25	GC	punjabi	NO	red meat weekly	no	no	no	NA	T2DM	normal wt	NA	NA
F	20	GC	punjabi	NO	red meat weekly	no	NO	NO	NA	DM	normal wt	NA	NA
F	19		punjabi	no	red meat weekly	no	no	no	NA	NA	normal wt	NA	NA
F	20	GG	punjabi	NO	red meat weekly	no	no	no	NA	NA	normal wt	NA	NA
M	24		punjabi	NO	red meat weekly	no	no	no	NA	NA	normal wt	NA	NA
M	23		pathan	NO	red meat weekly	no	no	no	NA	NA	normal wt	NA	NA
M	22		kashmiri	yes	red meat weekly	no	no	no	NA	NA	normal wt	NA	NA
F	22		punjabi	NO	red meat weekly	no	no	no	NA	NA	normal wt	NA	NA
F	21		Balti	NO	red meat weekly	no	no	no	NA	NA	normal wt	NA	NA
F	47		punjabi	NO	red meat weekly	no	no	no	NA	NA	normal wt	NA	NA
M	60		punjabi	NO	red meat yearly	no	yes	HTN	NA	HTN, CVS	normal wt	NA	NA
M	59		punjabi	NO	red meat weekly	no	yes	no	NA	HTN, CVS	normal wt	NA	NA
M	46		punjabi	NO	red meat weekly	no	no	HTN	NA	HTN, CVS	normal wt	NA	NA
female	21	GG	Saraiki	no	red meat monthly	no	no	NA	NA	NA	18.5	NA	NA
female	50	GC	Urdu speaking	no	red meat, weekly	no	no	Osteoarthritis	40	hypertention	30.1	hypertention,arthritis	acetaminophen
male	17	GC	Urdu speaking	no	red meat, monthly	no	no	NA	NA	hypertention	18.6	NA	NA
male	34		Punjabi	no	red meat daily, tea 2cups/day	no	yes	NA	NA	NA	19.4	NA	NA
male	22	CC	Urdu speaking	no	red meat daily, tea 2cups/day	no	no	NA	NA	hypertention	18.9	NA	NA
female	28		Punjabi	no	red meat monthly,tea 2 cups/ day	yes	yes	NA	NA	NA	18.7	NA	NA
female	19		Punjabi	no	red meat monthly,tea 2 cups/ day	no	no	NA	NA	NA	18.5	NA	NA
female	22		Punjabi	no	red meat monthly,tea 2 cups/ day	yes	no	NA	NA	NA	18.4	NA	NA
female	61		Punjabi	no	red meat monthly,tea 2 cups/ day	yes	yes	NA	NA	diabetes	29.3	NA	NA
female	23		Punjabi	no	red meat weekly,tea 3 cups/day	no	yes	NA	NA	hypertention	25.7	NA	NA
male	33		Punjabi	no	red meat weekly,tea 3 cups/day	no	yes	NA	NA	hypertention	25.3	NA	NA
female	65		Punjabi	no	red meat weekly,tea 3 cups/day	yes	yes	NA	NA	hypertention	31.2	NA	NA
male	53	GC	pathan	no	red meat	no	no	NA	NA	diabetes	27.3	NA	NA
male	10	GG	pathan	no	red meat weekly, tea 1 cup/day	no	no	NA	NA	NA	16.8	NA	NA
female	35	GG	pathan	no	red meat weekly, tea 1 cup/day	no	no	NA	NA	diabetes	30.2	NA	NA
female	37		Punjabi	no	red meat weekly, tea 1 cup/day	no	no	NA	NA	diabetes	25.6	NA	NA
male	13		Punjabi	no	red meet weekly, tea 1 cup/day	no	no	NA	NA	NA	18.6	NA	NA
female	28		Punjabi	no	red meat weekly, tea 1 cup/day	no	yes	NA	NA	hypertention,diabetes	19.1	NA	NA
male	37		Punjabi	no	red meat weekly, tea 1 cup/day	yes	yes	NA	NA	hypertention	26.1	NA	NA
female	17		Punjabi	no	red meat weekly, tea 1 cup/day	yes	no	NA	NA	hypertention,diabetes	24.5	NA	NA
male	60	GG	urdu speaking	no	red meat weekly, tea 1 cup/day	yes	no	diabetes	50	diabetes	26.4	NA	MetforminHCL,Vildomet
	20	GC	Urdu speaking	no	red meat weekly, tea 1 cup/day	yes	no	NA	NA	NA	25.5	NA	NA
male	31	GC	Urdu speaking	no	red meat weekly, tea 1 cup/day	yes	no	NA	NA	NA	26.7	NA	NA
female	20	GG	Urdu speaking	no	red meat weekly, tea 1 cup/day	yes	no	hypersensitivity type 1	14	hypertention,diabetes	22.8	NA	softin,kestine
female	19		Punjabi	no	red meat weekly, tea 1 cup/day	yes	no	anemia	17	joint pain	18.3	NA	NA
	39		Punjabi	tobacco	red meat weekly, tea 1 cup/day	no	yes	hypertention	35	diabetes	23.9	hypertention,paralyisis,cardiac disease	valsartan
female	31		Punjabi	no	red meat weekly, tea 1 cup/day	yes	no	NA	NA	NA	18.5	hypertention	NA
male	77		Punjabi	no	red meat weekly, tea 1 cup/day	yes	no	hypertention	55	NA	18.7	NA	capoten
male	33		Punjabi	no	red meat weekly, tea 1 cup/day	yes	no	NA	NA	NA	27.5	hypertention	NA
female	22	GG	Balti	no	red meat weekly, tea 1 cup/day	yes	no	NA	NA	NA	16.8	NA	NA
female	53	GG	Balti	no	red meat weekly, tea 1 cup/day	yes	no	NA	NA	NA	26.4	NA	NA
male	25	GG	Balti	no	red meat weekly, tea 1 cup/day	yes	no	NA	NA	NA	18.9	NA	NA
female	22		punjabi	no	red meat weekly, tea 1 cup/day	yes	no	NA	NA	NA	18.4	NA	NA
female	20		Punjabi	no	red meat weekly, tea 1 cup/day	yes	no	NA	NA	hypertention	30.5	NA	NA
female	21		Punjabi	no	red meat weekly, tea 1 cup/day	yes	yes	NA	NA	NA	22.8	NA	NA
male	21	GG	pathan	no	red meat weekly, tea 1 cup/day	no	no	NA	NA	NA	19.9	NA	NA
female	22		Punjabi	no	red meat weekly, tea 1 cup/day	no	no	NA	NA	NA	16.9	NA	NA
female	22		Punjabi	no	red meat weekly, tea 1 cup/day	no	no	NA	NA	NA	24.9	NA	NA
female	65		Urdu speaking	no	red meat weekly, tea 1 cup/day	yes	no	hypertention	40	diabetes	34.9	NA	NA
male	53		Urdu speaking	no	red meat weekly, tea 1 cup/day	yes	no	joint pain	45	NA	23.9	NA	NA
male	19		pathan	no	red meat weekly, tea 1 cup/day	no	no	NA	NA	NA	22.1	NA	NA
Female	22		Balochi	No	Red meat monthly, tea 2 cups/day	yes	no	NA	NA	Diabetes	20.9	NA	NA
Female	21		Pathan	No	Red meat monthly, tea 2 cups/day	yes	no	NA	NA	NA	16.2	NA	NA
Female	21	GG	Balochi	No	Red meat weekly, tea 2 cups/day	yes	no	Asthma	childhood	Diabetes	23.4	NA	NA
Female	33		Punjabi	No	Red meat monthly, tea 4 cups/day	yes	no	NA	NA	Diabetes, hypertension, arthritis	23.4	NA	NA
Female	19		Punjabi	No	Red meat monthly, tea 1 cup/day	yes	no	NA	NA	Diabetes, hypertension, arthritis	21.6	NA	NA
Female	58		Punjabi	No	Red meat monthly, tea 2 cups/day	yes	no	Diabetes, hypertension, osteoarthrtis	48 years	NA	34.7	hypertension, diabetes, arthritis	Glucophage, tansin, diu-tansin, Adjoint,
Male	63		Punjabi	No	Red meat monthly, tea 2 cups/day	yes	no	Diabetes, hypertension, psoriatic arthrtis, psoriasis, glaucoma	NA	Diabetes, hypertension, arthritis	21	diabetes, hypertension, arthritis, psoriasis	glucophage, tansin, diu-tansin, cosopt eye drops, travatan eye drops, provate lotion (for scalp), dermovate+ wsp disp.
Female	26		Punjabi	No	Red meat monthly, tea 3-4cups/day	yes	no	NA	NA	Diabetes, hypertension, arthritis	21.6	NA	NA
Female	21		Punjabi	No	Red meat weekly, tea 1 cup/day	yes	no	NA	NA	NA	17.5	NA	NA
Female	19		Punjabi	No	Red meat monthly, tea 1 cup/day	yes	no	NA	NA	NA	19.1	NA	NA
Female	23		Punjabi	No	Red meat weekly, tea 2 cups/day	no	no	NA	NA	NA	20.7	NA	NA
Female	23		Punjabi	No	NA	yes	no	NA	NA	Diabetes, hypertension	21.5	NA	NA
Female	23		Punjabi	No	Red meat monthly,	no	no	NA	NA	NA	17.7	NA	NA
Female	39		Punjabi	No	Red meat weekly, tea 1.5 cups/day	yes	yes	anxiety, cervical, migraine, sinusitis, vit D defficiency	30 years	Diabetes, Arthritis	25.1	anxiety, cervical, migraine, sinusitis, vit D defficiency	multivitamis, Rizik, Digexic-P, Nuberol Forte,Nice tab.
Female	13		Punjabi	No	Red meat weekly, tea 1 cup/day	yes	yes	NA	NA		17.4	NA	NA
Male	33	GC	Kashmiri	No	Red meat monthly, tea 3 cups/day	yes	no	Epilepsy	15 years	NA	20	NA	sizuNA
Female	21		Punjabi	No	Red meat monthly, tea 1 cups/day	no	no	NA	NA	NA	22.8	NA	NA
Female	28		Punjabi	No	Red meat monthly, tea 7-8 cups/day	yes	no	pollen allergy	12 years	Diabetes, hypertension, heart disease, cardiac hypertrophy	23.7	NA	anti-histamines
Female	80		Punjabi	No	Red meat weekly, tea 3 cups/day	yes	yes	skin allergy, disc dislocation, arthritis	50 years	Diabetes, hypertension	26.4	NA	painkillers, multivitamins,
Female	19		Punjabi	No	Red meat monthly, tea 2 cups/day	yes	no	NA	NA	NA	20.4	NA	NA
Female	20		Punjabi	No	Red meat monthly, tea 1 cups/day	yes	no	NA	NA	NA	16.1	NA	NA
Female	55		Kashmiri	No	Red meat monthly, tea 12-13 cups/day	no	no	skin allergy	53 years	tuberculosis	23.9	NA	NA
Female	30		Kashmiri	No	Red meat yearly, tea 3 cups/day	no	no	NA	NA	NA	19.5	NA	NA
Female	22		Kashmiri	No	Red meat yearly, tea 2 cups/day	no	no	Hypocalcemia	21 years	Hypertension,paralysis,diabetes	18.4	NA	Yaz,calcium and iron supplements,drospirenone
Male	42		Kashmiri	yes(cigarette smoking)	Red meat weekly, tea 6 cups/day	no	no	NA	NA	Diabetes, hypertension, arthritis	24.3	NA	NA
Male	40		Kashmiri	yes (cigarette smoking)	Red meat yearly, tea 8 cups/day	no	no	Diabetes, hypertension	15years	Diabetes, arthrirtis, hypertension	36.7	hypertension, diabetes	ezi-day
Male	48		Kashmiri	yes (cigarette smoking)	Red meat weekly, tea 4 cups/day	no	no	NA	NA	Diabetes, hypertension, arthritis	22.3	NA	NA
Male	32		Kashmiri	yes (cigarette smoking)	Red meat monthly, tea 5 cups/day	yes	no	NA	NA	Diabetes, hypertension, arthritis	24.1	NA	NA
Female	46		Kashmiri	No	Red meat monthly, tea 1-2 cups/day	no	no	NA	NA	arthritis	22.1	NA	Tegipmet,avsar
Female	35		Kashmiri	No	Red meat monthly, tea 5 cups/day	yes	no	hypertension	31 years	arthritis	26.3	arthritis	NA
Male	23		Kashmiri	yes (cigarette smoking)	Red meat weekly, tea 4 cups/day	yes	yes	NA	NA	NA	34.6	NA	NA
Male	20		Kashmiri	No	Red meat weekly, tea 5 cups/day	yes	no	NA	NA	NA	17.7	NA	NA
Male	33		Kashmiri	No	Red meat monthly, tea 2 cups/day	yes	no	NA	NA	NA	26.4	NA	NA
Male	49		Kashmiri	yes (cigarette smoking)	Red meat monthly, tea 4 cups/day	no	yes	NA	NA	NA	22	NA	NA
Female	50		Kashmiri	No	Red meat monthly, tea 2 cups/day	yes	no	hypocalcemia, vitamin D defficiency	48 years	Diabetes, hypertension, paralysis	27.3	NA	calcium supplements
Female	47		Kashmiri	No	tea 4-5 cups/day	no	no	NA	NA	NA	25.8	NA	NA
Female	45		Kashmiri	No	tea 2-3 cups/day	no	no	hypotension	38 years	NA	21.4	NA	NA
Female	44		Kashmiri	No	Red meat yearly, tea 5-6 cups/day	no	no	NA	NA	NA	23.4	NA	NA
Female	33		Kashmiri	No	Red meat monthly, tea 2 cups/day	no	no	hypertension	27 years	Diabetes, hypertension, arthritis	21.5	NA	NA
Male	29		Kashmiri	No	Red meat yearly, tea 5 cups/day	no	no	NA	NA	Diabetes, hypertension, paralysis, arhtritis	21.5	NA	NA
Male	33		Kashmiri	No	Red meat monthly, tea 6 cups/day	no	no	NA	NA	Diabetes, hypertension, paralysis, arhtritis	22.2	NA	NA
Female	45		Kashmiri	No	Red meat monthly, tea 3-4 cups/day	no	yes	NA	NA	hypertension, arthritis, diabetes	21.5	NA	NA
Female	25		Kashmiri	No	Red meat monthly, tea 2 cups/day	no	no	NA	NA	hypertension	18.8	NA	NA
Female	36		Kashmiri	No	Red meat monthly, tea 4-5 cups/day	no	no	kidney disease	36 years	hypertension, heart disease	25	NA	NA
Female	38		Kashmiri	No	Red meat monthly, tea 4-5 cups/day	no	no	NA	NA	NA	22.1	NA	NA
Female	21	GC	Urdu speaking	None	Red meat monthly, tea 3 cups/day	Yearly	No	Yes	Anaemic	16	26.24	DM+HTN	NA
Female	56	GG	Urdu speaking	None	Red meat monthly, tea 3 cups/day	Yearly	Yes	No	HTN+DM	45	22.58	DM+HTN	NA
Male	30	GG	Urdu speaking	None	Red meat monthly, tea 3 cups/day	Monthly	Yes	Yes	NA	N/A	26.32	DM+HTN	NA
Female	20	GG	Panjabi	None	Red meat monthly, tea 3 cups/day	Monthly	Yes	Yes	NA	N/A	24.19	DM	NA
Female	48		Panjabi	None	2	Yearly	No	No	NA	N/A	25.77	NA	NA
Male	23	GG	Urdu speaking	None	Red meat monthly, tea 3 cups/day	Weekly	Yes	Yes	Hypersensitivity	17	20.7	DM+HTN	NA
Female	24	CC	Panjabi	None	Red meat monthly, tea 3 cups/day	Weekly	No	Yes	NA	N/A	23.11	DM+HTN	NA
Female	25	GC	Urdu speaking	None	Red meat monthly, tea 3 cups/day	Weekly	Yes	Yes	NA	N/A	20.97	DM+HTN	NA
Male	28	GG	Panjabi	None	Red meat monthly, tea 3 cups/day	Weekly	No	Yes	NA	N/A	21.49	NA	NA
Male	31	CC	Panjabi	None	Red meat monthly, tea 3 cups/day	Yearly	No	Yes	NA	N/A	22	HTN	NA
Male	27	CC	Kashmiri	None	Red meat monthly, tea 3 cups/day	Never	No	Yes	Hepatitis C (Past)	25	21.73	NA	NA
Male	18	GG	Panjabi	None	Red meat monthly, tea 3 cups/day	Daily	No	Yes	NA	N/A	24.6	NA	NA
Female	25	GC	Panjabi	None	Red meat monthly, tea 3 cups/day	Monthly	Yes	Yes	HTN	20	25.4	HTN	NA
Female	25	CC	Urdu speaking	None	Red meat monthly, tea 3 cups/day	Monthly	No	Yes	Anal Fissures	20	23.48	DM+HTN	NA
Female	23	GC	Panjabi	None	Red meat monthly, tea 3 cups/day	Monthly	No	No	Skin disease	13	21.35	NA	NA
Female	24	GC	Panjabi	None	Red meat monthly, tea 3 cups/day	Weekly	Yes	No	NA	NA	20.4	NA	NA
Female	25	GG	Panjabi	None	Red meat monthly, tea 3 cups/day	Weekly	Yes	Yes	HTN	18	25.9	DM+HTN	NA
Male	40	GG	Punjabi	None	Red meat monthly, tea 3 cups/day	Monthly	No	Yes	NA	NA	26.21	NA	NA
Male	17		Panjabi	None	1	Monthly	No	Yes	NA	NA	27.12	NA	NA
Male	18		Panjabi	Cigarette Smoking	1	Weekly	No	Yes	NA	NA	16.36	NA	NA
Male	42		Panjabi	Tobacco Chewing	4	Daily	No	Yes	NA	NA	22.07	Asthma	NA
Male	17		Panjabi	Cigarette Smoking	2	Weekly	No	Yes	NA	NA	19.44	NA	NA
Female	65		Panjabi	Hookah	2	Weekly	No	Yes	HTN	40	25.68	NA	NA
Male	20		Panjabi	Cigarette Smoking	0	Never	Yes	Yes	NA	NA	22.58	HTN	NA
Female	53		Panjabi	None	3	Yearly	Yes	Yes	Anaemia	40	23.08	TB	NA
Male	27		Urdu speaking	None	2	Yearly	Yes	Yes	NA	NA	28.25	DM+HTN	NA
Female	32		Panjabi	None	1	Monthly	No	No	Heart disease (Past)	26	25.34	DM+HTN	NA
male	24	GC	pathan	cigarettes	weekly	no	no	NA	NA	NA	23.1	NA	NA
male	23		punjabi	NA	weekly	no	no	NA	NA	NA	18.5	NA	NA
male	20	GG	siraiki	NA	weekly	no	no	NA	NA	NA	23.4	NA	NA
male	37	GG	pathan	NA	weekly	no	no	NA	NA	NA	17.5	NA	NA
male	24		pathan	cigarettes	weekly	no	yes	NA	NA	NA	25.2	NA	NA
male	23		pathan	cigarettes	weekly	no	no	NA	NA	NA	23.5	NA	NA
female	22		chitrali	NA	monthly	no	unmarried	micro adenoma	20y	NA	26.5	NA	NA
male	21		punjabi	NA	weekly	no	unmarried	NA	NA	NA	25.3	NA	NA
female	29		pathan	NA	yearly	no	no	eczema	14y	hypertension	22.3	G-6PD deficient, high cholesterol, PCOs	multivitamins
female	40	GG	pathan	NA	monthly	no	no	NA	NA	diabetes	28.5	plantar facitis	NA
male	34	GG	pathan	cigarettes	monthly	no	no	eczema	18y	hypertension	20.2	acidity, migraines	panadol, omeprazol
male	36	GG	pathan	cigarettes	weekly	no	yes	mild ulcer	26y	hypertension, diabetes	27.5	NA	NA
male	24	GC	pathan	NA	weekly red meat, 4 cups tea daily	no	unmarried	NA	NA	NA	31.3	NA	NA
male	24		pathan	tobacco chewing	weekly red meat, 3 cups tea daily	no	no	NA	NA	NA	22.7	NA	NA
male	21	GG	pathan	cigarette smoking	monthly red meat, 3 cups tea daily	no	unmarried	NA	NA	NA	21.5	NA	NA
male	27	GG	pathan	NA	weekly red meat, 2 cups tea daily	yes	no	NA	NA	NA	22.4	NA	NA
F	19		PUNJABI	no	yearly	No	No	NA	NA	NA	22.13	NA	NA
F	22	GG	PUNJABI	no	yearly	Yes	No	NA	NA	NA	27.23	NA	NA
M	35		IBD	yes(smoking)	monthly	Yes	No	NA	NA	NA	25	NA	NA
F	27		PUNJABI	no	monthly	No	No	NA	NA	NA	24	NA	NA
M	27	GG	PATHAN	no	monthly	No	No	NA	NA	NA	20.28	NA	NA
M	30		PATHAN	no	weekly	No	Yes	NA	NA	NA	21.9	NA	NA
M	21	GG	PATHAN	yes(smoking)	weekly	No	No	High B.P	19 yrs	NA	18.2	NA	NA
M	41	GG	PUNJABI	no	weekly	No	No	hyperthyroidism	20 yrs	NA	28.7	diabetes,hypertension
M	63	GG	PUNJABI	no	monthly	No	Yes	NA	NA	NA	21.2	NA	NA
F	59	GC	PUNJABI	no	yearly	Yes	No	NA	NA	NA	31.37	NA	NA
M	24	GG	PATHAN	no	weekly	No	Yes	NA	NA	NA	22	NA	NA
M	26	GG	PATHAN	no	weekly	No	No	food allergy	26 yrs	NA	23.12	NA	NA
M	23		PATHAN	yes(tobacco chewing)	monthly	No	No	NA	NA	NA	19.6	NA	NA
M	28		PATHAN	yes(tobacco chewing)	weekly	No	Yes	NA	NA	NA	23.38	NA	NA
F	26		PUNJABI	no	weekly	No	No	NA	NA	NA	19.53	NA	NA
M	27		PATHAN	no	monthly	No	Yes	renal disease	26 yrs	NA	20.22	NA	NA
F	23		PUNJABI	no	monthly	Yes	No	NA	NA	NA	23.57	NA	NA
F	27		PATHAN	no	weekly	Yes	Yes	NA	NA	NA	26.17	NA	NA
F	60		PUNJABI	no	weekly	No	Yes	NA	NA	NA	21.09	NA	NA
F	50		SIRAIKI	no		Yes	Yes	diabetes	47 yrs	high B.P	30.57	NA	NA
F	40		PUNJABI	no	weekly	No	No	NA	NA	NA	23.43	NA	NA
F	50		PUNJABI	no	weekly	Yes	No	NA	NA	NA	29.16	NA	NA
M	39		PUNJABI	no		No	No	NA	NA	NA	22.9	NA	NA
M	33		PATHAN	yes(tobacco chewing)	monthly	No	Yes	NA	NA	NA	24.26	NA	NA
M	32	GG	PUNJABI	no	daily	No	Yes	NA	NA	NA	25.29	NA	NA
M	20	GC	PATHAN	no	weekly	No	No	NA	NA	NA	18.38	NA	NA
M	30		PUNJABI	yes(smoking)	weekly	Yes	No	High B.P	30 yrs	NA	18.38	NA	NA
M	33		PUNJABI	no	weekly	Yes	No	NA	NA	NA	25.6	NA	NA
M	33	GC	PUNJABI	no	weekly	Yes	No	skin allergy	33 yrs	NA	26.56	NA	NA			17.8 : Underweight
M	58		URDU.SPK	no		Yes	No	NA	NA	NA	26.47	NA	NA			22.4 : Normal Weight
M	49	GG	BALOCHI	yes(smoking)	weekly	Yes	No	NA	NA	NA	22.87	NA	NA			17.6 : Underweight
M	42	GC	PUNJABI	no	monthly	No	No	NA	NA	NA	23.89	NA	NA			19.0 : Normal Weight
M	21		PUNJABI	no	weekly	No	No	NA	NA	NA	17.64	NA	NA			18.7 : Normal Weight
M	22		PUNJABI	no	weekly	Yes	No	NA	NA	NA	31.14	NA	NA			24.4: Normal Weight
M	60		PUNJABI	no		No	Yes	NA	NA	NA	28.77	NA	NA			19.8 : Normal Weight
M	18		PUNJABI	no	weekly	No	No	NA	NA	NA	20.76	NA	NA			16.1 : Underweight
M	26		PUNJABI	no	monthly	No	No	NA	NA	NA	21.45	NA	NA			22.1 : Normal Weight
M	19		PUNJABI	no	weekly	No	No	NA	NA	NA	19.16	NA	NA			18.6 : Underweight
M	38		PUNJABI	no	monthly	Yes	No	NA	NA	NA	22.35	NA	NA			31.3: Obesity(Class1)
F	28		PUNJABI	no	yearly	Yes	No	NA	NA	NA	23.43	NA	NA			24.8 :Normal Weight
M	24		PUNJABI	no	weekly	Yes	No	NA	NA	NA	31.11	NA	NA			24.2: Normal Weight
M	63		PUNJABI	yes(smoking)		No	No	stroke	NA	NA	25.97	NA	NA
M	34		BALOCHI	no	weekly	No	No	NA	NA	NA	24.74	NA	NA
M	36		PUNJABI	yes(smoking)	weekly	Yes	No	NA	NA	NA	25.17	NA	NA
M	21	GG	SIRAIKI	no	monthly	Yes	No	NA	NA	NA	29.41	NA	NA
M	30		SINDHI	no	weekly	Yes	Yes	NA	NA	NA	26.71	NA	NA
M	44		PATHAN	no	daily	No	Yes	NA	NA	NA	20.06	NA	NA
M	26		PUNJABI	no	weekly	No	No	NA	NA	NA	25.89	NA	NA
M	22		KASHMIRI	no	monthly	No	No	NA	NA	NA	21.01	NA	NA
M	35		SIRAIKI	no	weekly	Yes	Yes	NA	NA	NA	23.56	NA	NA
Female	38		Punjabi	No	Weekly	No	Yes	NA	NA	NA	25	NA	NA
Male	60		Punjabi	Tobacco Chewing	Weekly	Yes	No	Pruritis	NA	NA	18.5	NA	NA
Female	40	GG	Pathan	No	Weekly	Yes	No	Diabetes	1	NA	30	NA	NA
Female	35	GG	Pathan	No	Weekly	Yes	No	NA	NA	NA	25	NA	NA
Female	35	GC	Pathan	No	Weekly	No	No	Diabetes	3	NA	25	NA	NA
Female	42		Pathan	No	Weekly	Yes	No	Diabetes	8	NA	30	NA	NA
Male	26		Punjabi	Cigarette smoking	Weekly	No	No	NA	NA	NA	18.5	NA	NA
Female	41		Punjabi	No	Weekly	No	Yes	NA	NA	NA	18.5	NA	NA
Female	26	GG	Punjabi	No	Weekly	Yes	No	NA	NA	NA	30	NA	NA
Male	40		Pathan	No	Weekly	yes	No	NA	NA	NA	18.5	NA	NA
Female	22		Punjabi	No	Weekly	No	No	NA	NA	NA	18	NA	NA
Female	22	GG	Punjabi	No	Weekly	Yes	No	NA	NA	NA	18.5	NA	NA
Female	22		Kashmiri	no	Weekly	yes	No	NA	NA	NA	25	NA	NA
Male	66	GC	Urdu speaking	No	Weekly	No	No	Galucoma Diabetes		NA	18.5	NA	NA
Male	38	GG	Pathan	No	Weekly	No	No	NA	NA	NA	18.5	NA	NA
Female	31	GC	Pathan	No	Weekly	Yes	Yes	NA	NA	NA	25	NA	NA
Female	42		Punjabi	No	Weekly	no	Yes	NA	NA	NA	25	NA	NA
Male	55	GG	Punjabi	Cigarette smoking	Weekly	No	No	Diabetes Asthama		NA	18.5	NA	NA
Female	42	GC	Punjabi	no	Weekly	yes	No	Ear Problems		NA	25	NA	NA
Male	19	GG	Sindhi	No	Weekly	no	No	NA	NA	NA	18.5	NA	NA
Male	26	GC	Siraiki	No	Weekly	No	No	NA	NA	NA	18.5	NA	NA
Male	33		Urdu speaking	No	Weekly	No	No	Floaters in eyes	NA	NA	25	NA	NA
Female	26	GG	Punjabi	no	Weekly	No	No	Acne vulgaris	NA	NA	25	NA	NA
Male	29		Pathan	No	Weekly	No	No	NA	NA	NA	18.5	NA	NA
Male	60	GC	Punjabi	no	Weekly	yes	Yes	NA	NA	NA	25	NA	NA
Female	28		Punjabi	No	Weekly	no	no	hypertension	NA	NA	21.9	NA	NA
Female	45	GC	Punjabi	No	Weekly	yes	No	hepatitis	NA	NA	27.1	NA	NA
Female	35		Pathan	No	Weekly	No	No	NA	NA	NA	19.2	NA	NA
Female	36	GG	Punjabi	No	Weekly	No	Yes	Gall stones	NA	NA	24	NA	NA
Female	38	GG	Punjabi	No	Weekly	No	No	NA	NA	NA	16.8	NA	NA
Male	50		Pathan	No	Weekly	No	Yes	NA	NA	NA	18.9	NA	NA
Male	33	GG	Punjabi	No	Weekly	No	No	NA	NA	NA	20.1	NA	NA
Female	42		Punjabi	No	Weekly	No	No	NA	NA	NA	24	NA	NA
Female	45		Punjabi	No	Weekly	No	Yes	NA	NA	NA	22.3	NA	NA
Male	24	GG	Kashmiri	No	Weekly	no	No	NA	NA	NA	24.2	NA	NA
Female	45	GC	Kashmiri	No	Weekly	no	Yes	Rheumatic pain	NA	NA	22.3	NA	NA
Female	39	GG	Punjabi	No	Weekly	No	No	cerebral disslocation	NA	NA	29	NA	NA
Female	48		Punjabi	No	Weekly	No	Yes	diabetes	NA	NA	22.3	NA	NA
Female	45	GC	Punjabi	No	Weekly	No	No	NA	NA	NA	25.7	NA	NA
Female	50		Punjabi	No	Weekly	No	No	NA	NA	NA	21.6	NA	NA
Female	13	GG	Pathan	No	Weekly	Yes	No	NA	NA	NA	15.4	NA	NA
Male	39		Punjabi	Yes	Weekly	no	Yes	Diabetes hypertension	NA	NA	28.2	NA	NA
Female	13	GG	Pathan	Yes	Weekly	Yes	No	Tuberculosis	NA	NA	14.1	NA	NA
Female	19		Punjabi	No	Weekly	No	No	NA	NA	NA	24	NA	NA
Male	50		Punjabi	No	Weekly	No	No	Diabetes hypertension	NA	NA	17.8	NA	NA
Female	30	GG	Pathan	No	Weekly	No	Yes	Typhoid Fever	NA	NA	22.6	NA	NA
Female	19	GG	Pathan	No	Weekly	No	No	NA	NA	NA	15.4	NA	NA
Female	39		Punjabi	No	Weekly	No	Yes	hepatitis C	NA	NA	23.4	NA	NA
Female	24	GG	Urdu speaking	No	Weekly	No	No	Sore throat	NA	NA	18.9	NA	NA
Male	32		Punjabi	No	Weekly	No	yes	NA	NA	NA	20	NA	NA
M	65		punjabi	NA	red meat : weekly	no	no	NA	NA	NA	23.1	NA	NA
F	24		gilgiti	NA	red meat : yearly	no	no	NA	NA	NA	18	NA	NA
M	32		PUNJABI	NA	red meat	no	no	NA	NA	NA	23.4	NA	NA
M	21		chitrali	NA	red meat : yearly	no	no	NA	NA	NA	22	NA	NA
M	17		gilgiti	NA	redmeat: weekly	no	no	NA	NA	NA	13.1	NA	NA
M	17		gilgiti	NA	redmeat: weekly	no	no	NA	NA	NA	17	NA	NA
M	52		PUNJABI	NA	redmeat: yearly		no	hypertension	48	NA	26.4	NA	sofvasc 2mg
F	20		PUNJABI	NA	red meat :yearly	no	no	NA	NA	NA	19.2	NA	NA
F	17		punjabi	NA	red meat: yearly	no	no	NA	NA	NA	19.7	NA	NA
F	53		gilgiti	NA	red meat : weekly	no	no	hypertension, diabetes	40 yrs	positive	29.4	NA	co-eziday 50mg,
F	39		punjabi	NA	red meat: yearly	no	no	NA	NA	NA	25.4	NA	NA
F	19		pathan	NA	red meat: yearly	no	no	NA	NA	NA	21.4	NA	NA
F	23		pathan	NA	red meat: yearly	no	no	NA	NA	NA	18.4	NA	NA
F	18		pathan	NA	red meat: yearly	no	no	NA	NA	NA	17.5	NA	NA
M	17		punjabi	NA	red meat : yearly	no	no	NA	NA	NA	19.5	NA	NA
M	20		punjabi	NA	red meat : weekly		no	nil	nil	nil		nil	nil
F	20		punjabi	NA	red meat: yearly	no	no	nil	nil	nil	16.2	nil	nil
F	21		punjabi	NA	red meat: yearly	no	no	nil	nil	nil	19.9	nil	nil
F	20		punjabi	NA	red meat:weekly	yes	no	nil	nil	nil		nil	nil
M	20		sindhi	NA	red meat:weekly		no	nil	nil	nil		nil	nil
F	21		punjabi	NA	red meat: yearly		no	nil	nil	nil		nil	nil
F	20		punjabi	NA	red meat: yearly	no	no	nil	nil	nil	18.4	nil	nil
F	23		kashmiri	NA	redmeat:yearly	no	no	nil	nil	nil	18.3	nil	nil
M	43		balochi	NA	red meat: weekly	no	no	high BP	nil	yes	26		nil
M	61		punjabi	NA	red meat: monthly	no	no	chest congestion	nil	nil	28.1	nil	nebulization by ventoline
M	23		punjabi	NA	red meat: monthly	no	no	nil	nil	nil	23.9		nil
M	41		punjabi	NA	red meat: weekly		no	nil	nil	nil	23.9		nil
M	50		balti	NA	red meat: yearly		no	high BP	34	no	33.3	diabetes	nil
M	14		sindhi	NA	red meat: yearly		no	nil	nil	nil	34.3	nil	nil
M	29		punjabi	NA	red meat:		no	nil	nil	nil		nil	nil
M	27		punjabi	yes	red meat: monthly		no	nil	nil	nil	22.7	nil	nil
M	53		punjabi	yes: cigarette smoking	red meat: weekly	yes	yes	nil	nil	hypertension+diabetes	29.4	nil	nil
M	55		punjabi	yes; cigarette smoking	red meat: monthly		no	highBP	34	nil	31.2	hypertension	capoten
M	21		balochi	yes:tea	red meat:		no	migraine	19	nil	28.2	nil	nil
M	40		punjabi	NA	red meat: weekly		no	hypertenion	38	nil		diabetes	nil
M	50		punjabi	no	red meat: weekly		no	nil	nil	nil	39.7	nil	nil
M	48		punjabi	yes: tea	red meat: weekly		no	nil	nil	nil	32.5	nil	nil
M	31		balochi	NA	red meat: weekly		no	diabetes	30	nil		nil	glucoten
M	45		punjabi	no	red meat:weekly		no	hypertension	38	yes	32	diabetes	labitalol, atenolol
M	42		punjabi	no	red meat: monthly	yes	no	NA	NA	NA		NA	NA
M	34		punjabi	no	red meat:weekly	yes	no	NA	NA	NA	22.1	NA	NA
M	40	GG	punjabi	yes	red meat:yearly	yes	no	NA	NA	NA	24.4	hypertension	NA
M	23	GG	punjabi	no	red meat: no	yes	no	NA	NA	NA	20	NA	NA
M	55	GC	punjabi	no	redmeat: weekly	yes	no	prostate hyperplasia	NA	NA	25.6	NA	NA
Male	65	CC	panjabi	Cigarette smoking	Daily	NO	YES	Diabetes	63	NA	16	NA	Mentacon
Male	52	CC	panjabi	cigarette smoking	monthly	NO	YES	Diabetes	44	Diabetes	8.3	cardiac diseae,hypertension,	s-gliptin,Diabold,insuline,coversyl,Ascard
Female	49		panjabi	NO	monthly	NO	YES	NA	NA	NA	8.9	NA	Intig-D
Male	31	GG	panjabi	cigarette smoking	monthly	NO	NO	NA	NA	NA	11.6	NA	NA
Female	20	GC	panjabi	NO	monthly	NO	unmarried	NA	NA	NA	9.4	NA	NA
Male	27	GG	panjabi	cigarette smoking	monthly	YES	unmarried	NA	NA	NA	14.6	NA	NA
Male	23	GG	panjabi	NO	daily	NO	unmarried	NA	NA	NA	10.8	NA	NA
Female	66	GC	panjabi	NO	monthly	NO	YES	Diabetes	63	Diabetes	10.8	NA	Glucofage
Female	32	GC	panjabi	NO	weekly	NO	NO	Asthma	26	Asthma	10.1	NA	Anti allergic,mefgezic
Female	30	GG	panjabi	NO	monthly	NO	NO	kidney pain	12	NA	10.5	Hypertension	Maxit
Male	21	GG	panjabi	NO	weekly	NO	unmarried	NA	NA	NA	12.8	NA	NA
Male	59	GG	panjabi	NO	Daily	NO	NO	NA	NA	NA	11.3	NA	NA
Female	22		panjabi	NO	monthly	NO	unmarried	NA	NA	NA	7.9	NA	NA
Male	35		panjabi	cigarette smoking	monthly	YES	YES	NA	NA	NA	9.3	NA	NA
Male	33	GC	panjabi	cigarette smoking	monthly	yes	unmarried	Epylapsy	20	No	10.5	NA	Epeval,calonozepam,Becefol
Male	62	GG	panjabi	No	weekly	YES	YES	Diabetes	61	NA	7.7	Hypertension	Lepron,zevord
Male	48		panjabi	NO	weekly	NO	YES	NA	NA	NA	10	NA	NA
Male	70	GC	panjabi	No	weekly	YES	YES	Diabetes, hypertension,depression,cardiac disease	50	NA	9.4	NA	Lopirex,Nexln,zab metcon plus,Losortan ,vestrvlMR ,
Male	52	CC	panjabi	No	weekly	NO	YES	Depression,	40	depression	12.5	hypertension	NA
Female	45	GG	panjabi	NO	weekly	NO	YES	Diabetes,Depression	39	Diabetes, ,hypertension,cardiac disease	9.7	NA	alip, onufa
Female	50	GG	panjabi	No	weekly	NO	YES	Hypertension,Diabetes,cardiacdisease	40	Diabetes,hypertension,cardiac disease	12.6	NA	Norvosoz, Diarnol,glucophge
Female	35	CC	pathan	No	weekly	YES	YES	Hypertension,uti infection	15	Diabetes	10.3	NA	All medicine of Allergy
Female	62		panjabi	No	weekly	YES	YES	Depression,hypertension,Diabetes,cardiac disease	50	Diabetes,hypertension,cardiac disease	10.6	uTI infection	Metcon plus,Norvasc,ALP,Nitromint
Male	45	GG	panjabi	No	weekly	NO	YES	Diabetes,cardiac disease,hyportension		Diabetes,Hyportension.cardiac disease	10.5	stroke,hypotension	Louplat, Rovista,cardura
Female	40	GG	panjabi	No	weekly	NO	YES	NA	NA	NA	16.5	NA	NA
Female	35	GG	panjabi	No	weekly	NO	NO	NA	NA	NA	11.9	NA	NA
Female	34		panjabi	No	weekly	NO	NO	NA	NA	NA	11.9	hypertenstion	NA
Female	75	CC	panjabi	No	monthly	YES	YES	NA	NA	NA	16.3	NA	NA
Female	45	GG	panjabi	No	NO	NO	NO	Hepatits C	42	NA	7.3	NA	NA
Female	50	GG	panjabi	No	Daily	NO	NO	Allergy	NA	NA	9.7	Hypertension	Methcebol,Onufa,Tavegel,TD
Female	50	GG	panjabi	No	Daily	NO	NO	constipation	NA	NA	15	NA	Evion,Esso,Motilium,
Female	80		panjabi	NO	weekly	NO	unmarried	NA	NA	NA	22	NA	NA
Female	16	GG	panjabi	NO	monthly	NO	unmarried	NA	NA	NA	8.1	NA	NA
Male	21	GG	panjabi	No	Daily	Yes	NA	NA	NA	NA	8.9	NA	NA
Male	21		panjabi	tobacoo chewing,cigarette smoking	monthly	NO	YES	NA	NA	NA	7.5	NA	NA
Male	22	GC	panjabi	tobacco chewing	weekly	NO	NO	NA	NA	NA	12.2	NA	NA
Male	25		panjabi	No	weekly	NO	NO	NA	NA	NA	11.4	NA	NA
Male	26		panjabi	No	weekly	NO	NO	NA	NA	NA	9.3	NA	NA
Male	23	GC	panjabi	No	weekly	NO	NO	NA	NA	NA	10.3	NA	NA
Male	22		panjabi	No	Daily	NO	NO	NA	NA	NA	11.1	NA	NA
Male	21	GC	panjabi	No	weekly	NO	NO	NA	NA	NA	9.6	NA	NA
Male	22		panjabi	tobacoo chewing,cigarette smoking	monthly	NO	NO	NA	NA	NA	8.3	NA	NA
Male	30		Pathan	tobacoo chewing	weekly	NO	YES	NA	NA	NA	8.6	NA	NA
Male	21		panjabi	No	Daily	NO	NO	NA	NA	NA	9.7	NA	NA
Male	16		panjabi	No	weekly	NO	NO	NA	NA	NA	8.3	NA	NA
Male	22		pathan	cigarette smoking	weekly	Yes	NO	NA	NA	NA	11.7	NA	NA
Male	50	GG	panjabi	No	Daily	NO	NO	NA	NA	NA	13.7	NA	NA
Female	42		panjabi	No	Daily	NO	NO	NA	NA	NA	13.3	NA	NA
Female	53		panjabi	No	weekly	NO	YES	NA	NA	NA	13.7	NA	Norvosek,Amokcil,sctopron,AIP,Nise,Zantee
Female	40	GG	panjabi	NO	monthly	No	yes	NA	NA	NA	8.9	NA	NA
F	19		Punjabi	No	1	Weekly	2 Hours	No	Yes	NA	NA	Diabetes	NA		19.5: Normal Weight
M	24		Punjabi	No	2	Yearly	2Hours	No	Yes	NA	NA	NA	NA		28.6 : Overweight
F	19		Punjabi	No	1	Weekly	2Hours	No	Yes	NA	NA	Diabetes	NA		16.1 : Underweight
M	20		Punjabi	No	4	Weekly	2Hours	Yes	Yes	NA	NA	NA	NA		26.7 : Overweight
F	20		Punjabi	No	2	Weekly	2hours	Yes	Yes	NA	NA	NA	NA		18.7 : Normal
M	20		Urdu Speaking	No	2	Weekly	2Hours	Yes	Yes	NA	NA	NA	NA		18.9: Normal
F	18		Punjabi	No	1	Weekly	6Hours	Yes	Yes	NA	NA	NA	NA		25.9: Overweight
F	18		Punjabi	No	2	Weekly	2Hours	No	Yes	NA	NA	NA	NA		15.3 : Underweight
F	21		Punjabi	No	0	Monthly	6Hours	No	No	NA	NA	NA	NA		17.4 : Under weight
M	18	GG	Punjabi	No	2	Weekly	2Hours	No	No	NA	NA	NA	NA		18.9: Normal Weight
M	19		Punjabi	No	1	Daily	2Hours	No	Yes	NA	NA	NA	NA		18.7 : Normal Weight
F	19		Pathan	No	2	Weekly	2Hours	No	Yes	NA	NA	Diabetes & Hepatitis			21.5 : Normal Weight
M	18	GG	Urdu Speaking	No	1	Weekly	6Hours	No	No	NA	NA	NA	NA		28.7 : Overweight
F	45		Punjabi	No	4	Weekly	2Hours	Yes	Yes	NA	NA	NA	NA		20.2: Normal Weight
M	35		Punjabi	No	2	Weekly	2Hours	Yes	No	Diabetes	34	Diabetes	NA		16.4: Underweight
F	18		Punjabi	No	12	Weekly	2Hours	Yes	Yes	NA	NA	NA	none
F	21		Punjabi	No	0	weekly	2Hours	Yes	Yes	NA	NA	NA	none
F	20		Punjabi	No	3	Weekly	2Hours	Yes	Yes	NA	NA	NA	Rivista
F	19		Punjabi	No	1	weekly	2Hours	No	No	Stomach Ulcer	15	NA	none
M	21		Pathan	No	2	Weekly	2Hours	No	Yes	NA	NA	NA	none
F	19		Urdu-Speaking	No	3	Weekly	4Hours	No	No	NA	NA	NA	Blooc pressure med
F	19		Punjabi	No	4	Monthly	2Hours	No	Yes	NA	NA	NA	none
M	19		Punjabi	No	2	Weekly	2Hours	No	No	NA	NA	NA	none
F	26		Punjabi	No	1	Weekly	6Hours	No	Yes	NA	NA	NA	none
M	24		Punjabi	No	1	Weekly	2Hours	No	Yes	NA	NA	NA	none
F	23		Punjabi	No	3	Weekly	2Hours	No	Yes	NA	NA	NA	none
F	21		Punjabi	No	2	Weekly	4Hours	Yes	Yes	NA	NA	NA	none
F	20		Pathan	No	0	Weekly	2Hours	Yes	No	NA	NA	NA	none
Male	53		Punjabi	None	Red meat weekly	no	no	No	NA	CVS disease	31.1	none	none
Male	60		Punjabi	None	Red meat weekly	no	no	no	NA	none	23.4	none	NA
Male	33		Punjabi	None	Red meat weekly	yes	no	no	NA	none	23.6	none	NA
Male	34	GC	Chitrali	None	red meat monthly	no	no	no	NA	none	26.6	none	NA
Male	40		Punjabi	None	red meat weekly	no	no	no	NA	none	28.7	none	NA
Male	35		Punjabi	None	Red meat weekly	no	no	No	NA	Blood pressure	19.8	none	NA
Female	19	GG	Punjabi	None	Red meat weekly	no	no	no	NA	none	23	none	NA
Female	21		Punjabi	None	Red meat weekly	no	no	no	NA	none	23.4	none	NA
Female	22	GG	Punjabi	None	Red meat weekly	no	no	no	NA	none	24.4	none	NA
Female	17	GG	Punjabi	None	No red meat	yes	no	no	NA	none	24.5	none	NA
Male	35		Punjabi	None	Red meat weekly	yes	yes	no	NA	none	21.5	none	NA
Female	21		Punjabi	None	red meat monthly	no	no	no	NA	none	17.8	none	NA
Female	52	GG	Punjabi	None	Red meat weekly	no	no	no	NA	Liver dieseases	24.8	none	NA
Female	21	GG	Punjabi	None	red meat monthly	no	no	no	NA	none	20.8	none	NA
Male	24		Pathan	marijuana, amphetamine	Weekly red meat	NA	NA	none	NA	none	normal	none	none
Male	23	GG	Pathan	None	weekly red meat	no	NA	none	none	none	overweight	none	none
male	21	GG	Pathan	none	Weekly red meat	NA	NA	none	NA	none	normal	none	none
Male	23	GC	Pathan	None	NA	no	NA	none	none	none	overweight	none	none
Male	21		Pathan	cigarette smoking	monthly red meat	no	NA	none	none	none	Normal	none	none
male	23	GG	Pathan	marijuana	2 tea cups daily	NA	NA	none	NA	none	normal	none	none
male	23	GG	Pathan	none	daily red meat	no	NA	none	NA	none	18.5	none	none
Male	25	GG	Pathan	none	Weekly red meat	no	NA	none	NA	none	23.1	none	none
male	21	GG	Pathan	none	daily red meat	no	NA	none	NA	none	normal	none	none
Male	19	GG	Pathan	None	weekly red meat	No	NA	none	none	none	Normal	none	none
Male	22	GC	Pathan	None	Daily red meat	No	NA	none	none	none	Normal	none	none
male	21		Pathan	none	daily red meat	no	NA	none	NA	none	normal	none	none
male	21	GG	Pathan	none	Weekly red meat	no	NA	none	NA	none	overweight	none	none
male	22	GG	Pathan	cigarette smoking	Weekly red meat	no	NA	none	NA	none	normal	none	none
Male	27		Pathan	None	weekly red meat	No	NA	none	none	none	overweight	none	none
Male	24	GC	Pathan	None	Daily red meat	no	NA	none	none	none	overweight	none	none
Male	22	GG	Pathan	None	Daily red meat	Yes	NA	none	none	none	Normal	none	none
Male	22	GG	Pathan	None	weekly red meat	NA	NA	none	none	none	Normal	none	none
Male	23	GG	Pathan	cigarette smoking	Daily red meat	no	NA	none	none	none	overweight	none	none
Male	21		Pathan	None	NA	no	NA	none	none	none	overweight	none	none
Male	23	GC	Pathan	cigarette smoking	NA	NA	NA	none	none	none	Underweight	none	none
Male	23	GG	Pathan	None	NA	NA	no	none	none	none	Normal	none	none
Male	20		Urdu speaking	Cigarette smoking	tea/coffee	yes	no	none	NA	NA	16.5	NA	NA
Male	16		Urdu speaking	none	tea/coffee	yes	no	none	NA	HTN	18	NA	NA
Male	20	GC	Urdu speaking	Cigarette smoking	red meat: weekly	no	no	none	NA	NA	18.5	NA	NA
Male	22		Urdu speaking	none	tea/coffee	no	no	none	NA	NA	20	NA	famotidine, domperidone, gaviscon
Male	25		Punjabi	Cigarette smoking	tea/coffee	Yes	Yes	None	NA	NA	19	NA	NA
Male	26		Punjabi	Cigarette smoking	tea/coffee	yes	Yes	none	NA	NA	21	NA	Isotretinion
Male	25		Punjabi	none	tea/coffee	yes	No	none	NA	NA	20	NA	NA
Male	26		Punjabi	None	tea/coffee	Yes	No	None	NA	NA	18.5	NA	NA
Male	22		Punjabi	none	tea/coffee	Yes	No	none	NA	NA	17	NA	NA
Male	19	GG	Sindhi	none	tea/coffee	YEs	No	none	NA	NA	22	NA	NA
Male	24		Siraiki	smoking		yes	yes	none	NA	NA	19	NA	NA
Male	22		Pathan	Cigarette smoking	tea/coffee	yes	No	none	NA	NA	21	NA	NA
Male	23		Punjabi	Cigarette smoking	tea/coffee	yes	no	none	NA	NA	20	NA	NA
Male	40		Pathan	none	tea/coffee	yes	yes	none	NA	NA	22	NA	NA
Male	20		punjabi	none	tea/coffee	yes	no	none	NA	NA	20	NA	NA
Male	25		Pathan	none		yes	no	none	NA	NA	22	NA	NA
Male	22	GG	Pathan	None	weekly red meat	no	NA	none	none	none	Normal	none	none
Male	22	GG	Pathan	cigarette smoking	Yes	NA	none	none	none	none	overweight	none	none
Female	47		Punjabi	No	Red meat: monthly Tea: 1 cup per day	No	No	Diabetes	45	None	27.7	None	Sitaglu Met 50/500
Female	55		Punjabi	No	Red meat: monthly Tea: 1 cup per day	No	No	None	NA	None	32.2	NA	NA
Male	57		Punjabi	No	Red meat: monthly Tea: 1 cup per day	No	No	None	NA	None	27.8	NA	NA
Male	23		Punjabi	No	Red meat: monthly Tea: 1 cup per day	No	None	None	NA	None	24.6	NA	NA
Female	17		Punjabi	No	Red meat: monthly Tea: 1 cup per day	No	None	None	NA	None	16.4	NA	NA
Female	16		Punjabi	No	Red meat: monthly Tea: 1 cup per day	No	None	None	NA	None	16.7	NA	NA
Male	62		Punjabi	No	Red meat: monthly Tea: 2 cup per day	No	No	None	NA	None	29.2	NA	NA
Female	24		Punjabi	No	Red meat: monthly Tea: 1 cup per day	No	None	None	NA	None	17.5	NA	NA
Female	43		Punjabi	No	Red meat: monthly Tea: 2 cup per day	No	No	None	NA	None	25.8	NA	NA
Male	53		Punjabi	No	Red meat: weekly Tea: 2 cup per day	No	Yes	None	NA	None	25.2	NA	NA
Female	24		Punjabi	No	Red meat: weekly Tea: 2 cup per day	No	None	None	NA	None	17	NA	NA
Male	12		Punjabi	No	Red meat: weekly Tea: 1 cup per day	No	None	None	NA	None	14.9	NA	NA
Male	27		Punjabi	No	Red meat: weekly Tea: 3 cup per day	No	None	None	NA	None	26.1	NA	NA
Female	30		Punjabi	No	Red meat: weekly Tea: 2 cup per day	No	No	None	NA	None	17.6	NA	NA
Male	49		Punjabi	Yes Type: cigarette smoking	Red meat: weekly Tea: 2 cup per day	No	No	None	NA	None	27.4	NA	NA
Female	19		Punjabi	No	Red meat: weekly Tea: 2 cup per day	No	None	None	NA	None	18.1	NA	NA
Female	25		Punjabi	No	Red meat: weekly Tea: 2 cup per day	No	None	None	NA	None	25.3	NA	NA
Female	26		Punjabi	No	Red meat: weekly Tea: 2 cup per day	No	None	None	NA	None	19	NA	NA
Female	46	GG	Punjabi	No	Red meat daily, tea 1 cup/day	yes	no	HCV (-ve), GERD	NA	yes	32.4	NA	NA
Female	20		Punjabi	No	Red meat daily, tea 1 cup/day	yes	no	NA	NA	NA	28.4	NA	NA
Female	24	GC	Punjabi	No	Red meat daily, tea 1 cup/day	yes	no	Acne form eruptions	20 years	NA	28.1	NA	NA
Male	22		Punjabi	No	Red meat daily	yes	no	NA	NA	NA	25.4	hypertension	NA
Male	22		Punjabi	No	Red meat weekly, tea 1 cup/day	yes	no	NA	NA	NA	19.6	NA	NA
Male	25		Punjabi	No	Red meat daily, tea 1 cup/day	no	yes	NA	NA	NA	22.7	NA	NA
Male	44		Punjabi	No	Red meat weekly, tea 5 cups/day	yes	no	NA	NA	NA	27.8	NA	No regular medications
Male	20	GG	Pathan	No	Red meat daily, tea 3 cups/day	yes	no	NA	NA	NA	17.7	NA	No regular medications
Male	23		Punjabi	No	Red meat weekly, tea 1 cup/day	yes	no	NA	NA	NA	26	NA	Homeopathic medicines
Male	24		Pathan	yes	Red meat weekly	yes	yes	NA	NA	NA	22.5	NA	No regular medications
Male	45		Punjabi	No	Red meat monthly, tea 4 cups/day	yes	yes	NA	NA	NA	24.6	NA	No regular medications
Male	30		Punjabi	No	Red meat weekly, tea 2 cups/day	yes	no	NA	NA	NA	26.1	NA	No regular medications
Male	23	GG	Pathan	no	Red meat weekly, tea 1 cup/day	yes	yes	NA	NA	NA	24.1	NA	No regular medications
Male	43		urdu speaking	No	tea 1 cup/day	no	yes	NA	NA	NA	26.4	NA	No regular medications
Female	45		Pathan	No	Red meat yearly, tea 1 cup/day	no	no	Gall stones, GERD	44 years	NA	31.2	NA	No regular medications
Male	34		Punjabi	No	Red meat weekly	yes	no	NA	NA	NA	31.4	NA	No regular medications
Male	69		Punjabi	yes(cigarette smoking)	Red meat weekly, tea 3 cups/day	no	no	HCV (-ve)	64 years	NA	20.5	NA	No regular medications
Male	59		Punjabi	yes(cigarette smoking)	Red meat daily, tea 4 cups/day	yes	no	Diabetes	NA	NA	22.9	diabetes	No regular medications
Female	50		Punjabi	No	Red meat daily, tea 1 cup/day	yes	no	HCV (-ve)	NA	NA	28.1	NA	No regular medications
Male	45		Punjabi	No	Red meat daily, tea no	Yes	No	NA	NA	NA	26.6	NA	NA
F	27	GC	punjabi	no	2 cups tea	yes	no	NA	NA	NA	NA	NA	NA
M	31	GC	punjabi	yes	2 cups tea	no	yes	NA	NA	diabetes	NA	NA	NA
M	24	GG	punjabi	yes	Meat 3,t2	yes	yes	NA	NA	Kindney	NA	NA	NA
M	21	GC	punjabi	no	T,1	no	no	NA	NA	NA	NA	NA	NA
M	29	GG	pathan	cigarette-2	redmeat weekly.2cups tea	no	no	NA	NA	NA	19	NA	NA
M	52	GC	saraiki	no			no	NA	NA	diabetes	23.4	NA	NA
M	30	GC	Punjabi	No	4-cup tea	No	No	NA	NA	NA	21.9	NA	NA
F	42		urdu speaking	no	4 cups tea	NO	NO	asthma	NA	NA	80 kg	NA	NA
M	65	GG	Punjabi	No	2-cup tea	No	No	On chemotherapy	NA	NA	28.2	NA	NA
M	15	GG	Punjabi	No	no	No	NO	NA	NA	NA	22	NA	NA
M	27	GG	Punjabi	Cigarette smoking	2-cup tea	No	yes	NA	NA	NA	24.2	NA	NA
F	33	GG	punjabi	No	3-cup tea	Yes	yes	NA	NA	NA	22.7	NA	NA
F	57	GC	Punjabi	No	2-cups	yes	No	Diabetes	55	brother	31.2	Hypertension	NA
F	12	GG	Punjabi	no	red meat	no	no	NA	NA	NA	18.9	NA	NA
M	56	GG	Punjabi	cigarette	6-cup tea	yes	yes	NA	NA	NA	37	HTN	NA
M	74	GC	Punjabi	no	2-cuptea	yes	no	NA	NA	NA	16.5	NA	NA
M	35	GC	Punjabi	cigarette	1-cup tea	no	yes	NA	NA	NA	26.7	NA	NA
M	31	GC	punjabi	No	no	no	yes	NA	NA	diabetes	27.3	NA	NA
F	62	GG	kashmiri	no		no	yes	NA	NA	NA	NA	NA	NA
M	27	GC	Punjabi	No		No	Yes	NA	NA	NA	18.9	NA	NA
m	20	CC	Punjabi	cigarette	1 cup tea	no	no	no	NA	diabetes	17.8	NA	NA
M	13	GC	Punjabi	No	1 cup tea	no	no	no	NA	diabetes	14.6	NA	NA
F	48	GC	Punjabi	no	3 cup tea	yes	no	Diabetes	45	mother	29.2	NA	NA
m	9	GC	Punjabi	no	1 cup tea	no	no	no	NA	diabetes	18	NA	NA
F	23	CC	Punjabi	no	2-cup tea,meat weekly	no	no	no	NA	NA	NA	NA	NA
M	23	GG	Punjabi	no	tea	no	no	no	NA	NA	20.5	NA	NA
M	48	GG	pathan	no	2 cups tea	no	no	no	NA	NA	26.9	NA	NA
M	40	GG	Punjabi	no	2 cups tea	no	no	no	NA	NA	NA	NA	NA
F	22	GG	Punjabi	No	2 cups tea	yes	yes	no	NA	NA	26.2	NA	NA
M	40	GG	Punjabi	cigarette	2 cups tea	no	no	no	NA	NA	25.6	NA	NA
F	48	GG	Punjabi	No	4 cups tea	yes	yes	Diabetes	45	yes	30.2	NA	NA
f	27	GC	Punjabi	no		ye	no	NA	NA	NA	27.7	NA	NA
m	25	GG	saraiki	no	3 cup tea	no	yes	NA	NA	NA	24.9	NA	NA
F	50	GG	Punjabi	No	1 cup tea	Yes	yes	hypertension	42	mother	28.7	NA	NA
M	26	GG	Punjabi	no	2 cups tea	no	yes	NA	NA	NA	23	NA	NA
F	45	GG	punjabi	no	meat weekly,tea 1 cup	yes	no	NA	NA	NA	28.1	NA	NA
M	18	GC	Punjabi	No	n	no	no	NA	NA	NA	19.6	NA	NA
m	18	GG	kashmiri	no		no	no	NA	NA	NA	20.6	NA	NA
F	50	GC	Punjabi	no	2 cups tea	Yes	no	Diabetes	35	NA	30.2	NA	NA
M	28	GG	pathan	cigaretter	1 cup tea	no	no	NA	NA	NA	22.3	NA	NA
M	29	GG	Punjabi	no	2 cups tea	no	no	NA	NA	NA	20.1	NA	NA
M	56	GG	Punjabi	no	2 cups tea	no	yes	arthritis	52	NA	27.6	NA	NA
M	32	GG	kashmiri	cigarette	2 cups tea	no	no	asthma	NA	NA	22.3	NA	NA
f	3	GG	Punjabi	No	1 cup tea	no	no	kidney problem	30	NA	23	NA	NA
Male	22		panjabi	NO	Monthly	NO	NO	NA	NA	NA	9	NA	NA
Female	40		sindhi	No	Weekly	NO	Yes	NA	NA	NA	8.7	Cardiac disease	NA
Female	33		sindhi	No	Weekly	NO	Yes	NA	NA	NA	8.3	hypertension	NA
Female	38		panjabi	No	Monthly			NA	NA	NA	NA	NA	NA
Male	18		pathan	NO	Weekly	NO	NO	NA	NA	NA	11	NA	NA
Male	32		pathan	No	Monthly	NO	NO	NA	NA	NA	11.2	NA	NA
Male	24		panjabi	Cigarette smoking	Weekly	NO	NO	NA	NA	NA	10	NA	NA
Male	21			Cigarette smoking	Weekly	NO		NA	NA	NA	9.6	NA	NA
Male	30		pathan	tobacco chewing	Weekly	Yes	NO	NA	NA	NA	8.9	NA	NA
Male	17		pathan	No	Weekly	NO	NO	NA	NA	NA	8.5	NA	NA
Male	22		panjabi	No	Weekly	NO	NO	NA	NA	NA	7.2	NA	NA
Male	32		panjabi	No		NO	Yes	NA	NA	NA	7.6	NA	NA
Male	28	GG	pathan	tobacco chewing	Weekly	NO	Yes	NA	NA	NA	10.5	NA	NA
Male	23		panjabi	No	Weekly	NO	NO	NA	NA	NA	11.6	NA	NA
Male	27		panjabi	No	Weekly	NO	NO	NA	NA	NA	7.3	NA	NA
Female	50		panjabi	No	Monthly	NO	NO	Hypertension	38	hypertension	12	hypertension.Diabetes	lozol,Diuril,atatenolol
Male	28		Balochi	cigarette smoking	Weekly	NO	Yes	NA	NA	No	9.2	NA	Glucomate,Aysar plus,getryl
Male	18		Balochi	Tea	Weekly	NO	NO	Acidity	15	No	11.9	NA	NA
Male	52		Balochi	No	Weekly	NO	no	hypertension	38	Yes	11.7	hypertension,cardiac disease	labetalol,parazosin
Male	23		Balochi	No	Weekly	NO	NO	NA	NA	No	10.8	NA	NA
Male	20		panjabi	No	Weekly	NO	NO	NA	NA	No	8.8	Diabetes	NA
Female	50		panjabi	No	Monthly	NO	NO	NA	NA	Diabetes,cardiac disease , hypertension	7.9	Hypertension,Diabetes,cardiac disease	NA
Female	54			No	Weekly	NO	NO	Diabetes	50	NO	8.4	Hypertension,Diabetes	NA
Male	13		Balochi	No	Weekly	NO	NO	NA	NA	NA	11.9	Cardiac disease ,Diabetes	NA
Male	32			Tea	Weekly	NO	NO	NA	NA	NA	9.9	Hypertension	NA
Male	17		panjabi	tobacco chewing	Weekly	NO	Yes	NA	NA	NA	10	NA	NA
Male	9		panjabi	No	Monthly	NO	NO	NA	NA	NA	12	NA	NA
Female	15	GG	Punjabi	No	Monthly	No	No	NA	NA	HTN		NA	NA
		GG	Pathan
male	20		Punjabi	cigarette smoking	red meat/weekly/tea 4 cups	yes	no	NA	NA	NA	25-29.99	NA	NA
male	24	GG	Punjabi	NA	red meat/weekly/tea 1 cups	yes	no	NA	NA	NA	18.5-24.99	NA	NA
male	21	GG	Punjabi	cigarette smoking	red meat/ weekly/tea 3 cups	no	no	NA	NA	NA	18.5-24.99	NA	NA
male	20	GG	Pathan	NA	red meat/weekly/tea 3 cups	no	no	NA	NA	NA	18.5 or less	NA	NA
male	21	CC	Gilgiti	Tobacco chewing	red meat/weekly/tea 5 cups	no	no	NA	NA	NA	18.5-24.99	NA	NA
male	20		Gilgiti	cigarette smoking	red meat/weekly/tea 5 cups	yes	no	NA	NA	NA	18.5 or less	NA	NA
male	26	GG	Punjabi	cigarette smoking	red meat/weekly/tea 1 cups	yes	no	NA	NA	NA	25-29.99	NA	NA
male	27		Punjabi	cigarette smoking	red meat/weekly/tea 1 cups	no	no	NA	NA	NA	18.5-24.99	NA	NA
male	28		Punjabi	NA	red meat/weekly	yes	yes	NA	NA	NA	25-29.99	NA	NA
male	26	GG	Punjabi	cigarette smoking	red meat/weekly/tea 1 cup	yes	no	NA	NA	NA	25-29.99	NA	NA
male	23	GG	Punjabi	cigarette smoking	red meat/weekly/tea 4 cups	no	no	NA	NA	NA	18.5-24.99	NA	NA
male	25	GG	Punjabi	NA	red meat/weekly/tea 2 cups	no	no	NA	NA	NA	18.5-24.99	NA	NA
male	26	GC	Punjabi	cigarette smoking	red meat/weekly/tea 2 cups	yes	no	NA	NA	NA	18.5-24.99	NA	NA
male	20	GC	Punjabi	cigarette smoking	red meat/weekly/tea 2 cups	yes	no	NA	NA	NA	18.5-24.99	NA	NA
male	22		Punjabi	cigarette smoking	red meat/weekly/tea 2 cups	yes	no	NA	NA	NA	18.5-24.99	NA	NA
male	26		Punjabi	cigarette smoking	red meat/weekly/tea 5 cups	yes	no	NA	NA	NA	25-29.99	NA	NA
male	22		Punjabi	cigarette smoking	red meat/weekly/tea 3 cups	yes	no	NA	NA	NA	18.5-24.99	NA	NA
male	22		Punjabi	NA	red meat/weekly/tea 2 cups	yes	yes	NA	NA	NA	18.5-less	NA	NA
female	25		Punjabi	NA	red meat/weekly/tea 3 cups	yes	no	NA	NA	NA	18.5-24.44	NA	NA
female	26		Punjabi	NA	red meat/weekly/tea 2 cups	yes	yes	depression	NA	NA	18.5-24.99	NA	NA
male	28		Punjabi	NA	red meat/weekly/tea 2 cups	yes	yes	NA	NA	NA	18.5-14.99	NA	NA
male	26		Punjabi	cigarette smoking	red meat/weekly/tea 3 cups	yes	no	NA	NA	NA	18.5-24.99	NA	NA
male	24		Punjabi	cigarette smoking	red meat/weekly/tea 4 cups	yes	no	NA	NA	NA	18.5 or less	NA	NA
male	24		Punjabi	Tobacco chewing	red meat/weekly/tea 3 cups	yes	no	NA	NA	NA	18.5-24.99	NA	NA
male	20	GG	sindhi	no	red meat/weekly/	yes	yes	NA	NA	NA	18.5-24.99	NA	NA
male	23		punjabi	no	red meat/weekly/	yes	no	NA	NA	NA	18.5-24.99	NA	NA
male	21		Punjabi	no	red meat/weekly/tea 2 cups	no	no	NA	NA	NA	18.5-24.99	NA	NA
male	22	GG	Pathan	sheesha smoking	red meat/weekly/tea 4 cups	yes	no	NA	NA	NA	18.5-24.99	NA	NA
male	21	GC	Pathan	cigarette smoking	red meat/weekly/tea 3 cups	yes	no	NA	NA	NA	18.5-24.99	NA	NA
male	21		Punjabi	no	red meat/weekly/tea 3 cups	yes	yes	NA	NA	NA	18.5-24.99	NA	NA
male	22		Punjabi	no	red meat/weekly/tea 2 cups	no	no	NA	NA	NA	18.5 or less	NA	NA
male	20		Punjabi	no	red meat/weekly	yes	no	NA	NA	NA	18.5-24.99	NA	NA
male	23		Punjabi	cigarette smoking	red meat/weekly/tea 4 cups	yes	no	NA	NA	NA	18.5-24.99	NA	NA
male	23		Punjabi	no	red meat/weekly/tea 4 cups	yes	no	NA	NA	NA	18.5-24.99	NA	NA
male	21	GG	Pathan	no	red meat/weekly/tea 2 cups	yes	no	NA	NA	NA	18.5-24.99	NA	NA
male	24	GG	sindhi	cigarette smoking	red meat/weekly/tea 4 cups	yes	no	NA	NA	NA	18.5-24.99	NA	NA
female	25		Punjabi	no	red meat/weekly/tea 4 cups	yes	no	NA	NA	NA	18.5-24.99	NA	NA
male	22	GG	Pathan	no	red meat/weekly/tea 3 cups	yes	yes	NA	NA	NA	18.5-24.99	NA	NA
male	20	GG	Pathan	cigarette smoking	red meat/weekly/tea 3 cups	yes	yes	NA	NA	NA	18.5-24.99	NA	NA
male	21	GG	Pathan	no	red meat/weekly/tea 2 cups	yes	no	NA	NA	NA	18.5-24.99	NA	NA
male	23	GG	Pathan	no	red meat/weekly/tea 5 cups	no	no	NA	NA	NA	18.5-24.99	NA	NA
female	23		Punjabi	no	red meat/weekly/tea 4 cups	yes	no	NA	NA	NA	18.5-24.99	NA	NA
female	21		Punjabi	no	red meat/weekly/tea 5 cups	yes	no	NA	NA	NA	18.5-24.99	NA	NA
male	24		Punjabi	cigarette smoking	red meat/weekly/tea 2 cups	yes	no	NA	NA	NA	18.5-24.99	NA	NA
male	22		Punjabi	cigarette smoking	red meat/weekly/tea 2 cups	no	yes	NA	NA	NA	18.5-24.99	NA	NA
male	24		Punjabi	cigarette smoking	red meat/weekly/tea 6 cups	yes	no	NA	NA	NA	18.5-24.99	NA	NA
male	22		Punjabi	no	red meat/weekly/tea 4 cups	yes	no	NA	NA	NA	18.5-24.99	NA	NA
male	25		Punjabi	cigarette smoking	red meat/weekly/tea 5 cups	yes	no	NA	NA	NA	18.5-24.99	NA	NA
male	23		Punjabi	cigarette smoking	red meat/weekly/tea 4 cups	yes	no	NA	NA	NA	18.5-24.99	NA	NA
male	23		Punjabi	cigarette smoking	red meat/weekly/tea 4 cups	yes	no	NA	NA	NA	18.5-24.99	NA	NA
M	24	GG	PATHAN	no	weekly	no	no	NA	NA	NA	28.05	NA	NA
F	35		PUNJABI	no	weekly	no	yes	NA	NA	NA	27.34	NA	NA
M	64		SIRAIKI	no	weekly	no	yes	Urinary urgency	64 yrs	NA	27.11	NA	NA
M	25		PUNJABI	no	weekly	no	no	NA	NA	NA	20.99	NA	NA
F	30	GG	PUNJABI	no		no	yes	NA	NA	NA	25.31	NA	NA
M	28	GG	PUNJABI	no	weekly	no	no	NA	NA	NA	22.05	NA	NA
F	18		PUNJABI	no	weekly	no	no	NA	NA	NA	19.51	NA	NA
M	17	GG	PATHAN	no	monthly	no	no	NA	NA	NA	20.99	NA	NA
M	18	GG	PATHAN	tobacco chewing	weekly	yes	no	NA	NA	NA	20.33	NA	NA
M	21	GG	PATHAN	no	weekly	no	no	NA	NA	NA	23.38	NA	NA
M	18	GC	PATHAN	no	weekly	no	no	NA	NA	NA	20.22	NA	NA
M	24	GC	PATHAN	tobacco chewing	daily	no	no	NA	NA	NA	22.79	NA	NA
M	24	CC	PATHAN	no	weekly	yes	yes	NA	NA	NA	26.47	NA	NA
M	55	GC	PATHAN	no	monthly	Yes	yes	renal disease	54 yrs	NA	21.81	NA	NA
F	17		PUNJABI	no	weekly	no	no	NA	NA	NA	23.2	NA	NA
M	14	GC	PATHAN	no	weekly	no	no	NA	NA	NA	19.06	NA	NA
M	34		KASHMIRI	yes(smoking)	weekly	no	yes	NA	NA	NA	21.45	NA	NA
M	31		PUNJABI	yes(smoking)	daily	no	yes	NA	NA	NA	18.35	NA	NA
F	21		PUNJABI	no	weekly	no	No	NA	NA	NA	20.99	NA	NA
M	34		PUNJABI	chaalia	weekly	yes	yes	NA	NA	NA	31.25	NA	NA
M	65		PUNJABI	yes(smoking)	monthly	yes	no	diabetes	63 yrs	NA	24.1	NA	NA
F	55	GG	PATHAN	no	monthly	yes	no	NA	NA	NA	29.41	NA	NA
M	36		PATHAN	no	monthly	yes	yes	NA	NA	NA	22.22	NA	NA
F	27	GG	PATHAN	no	weekly	no	yes	NA	NA	NA	26.82	NA	NA
F	36	GG	PUNJABI	no		yes	no	NA	NA	NA	22.9	NA	NA
M	46	GG	URDU.SPK	no	weekly	yes	no	NA	NA	NA	24.4	NA	NA
M	20	GG	PATHAN	no	monthly	no	no	NA	NA	NA	21.37	NA	NA
M	30		URDU.SPK	no	weekly	yes	no	NA	NA	NA	30.5	NA	NA
M	20	GG	BALOCHI	no	weekly	Yes	no	NA	NA	NA	20.76	NA	NA
M	26		PUNJABI	no	monthly	no	no	NA	NA	NA	19.78	NA	NA
Male	21	GG	Pathak	Cigarette smoking	Red meat weekly	No	No	Not any disease	NA	Cardiac diseases	21.8	No	No regular medications
Male	21	GG	Pathan	No	Red meat weekly	No	No	Not any disease	NA	Hypertension	18.5	No	No regular medications
Female	44		Punjabi	No	Red meat monthly tea cups per day 2	No	No	kidney stones	NA	Not any family history	44.51	No	No regular medications
Male	27	GC	Gilgiti	Cigarette smoking	Red meat weekly tea cups per day 4	yes	No	Not any disease	NA	Not any family history	22.7	No	No regular medications
Female	13		Gilgiti	No	Red meat weekly	No	No	Not any disease	NA	Not any family history	19.1	No	No regular medications
Male	37		punjabi	No	Red meat monthly tea cups per day 4	yes	No	Not any disease	NA	Not any family history	28.3	Hypertension	NA
Male	22		Gilgiti	No	Red meat weekly	Yes	No	Not any disease	NA	Not any family history	17.36	No	NA
Male	24	GG	Gilgiti	No	Red meat weekly tea cups per day 6	No	No	Not any disease	NA	Not any family history	19.57	No	NA
Male	30		Punjabi	No	Red meat yearly tea cups per day 4	yes	No	Not any disease	NA	HTN & Dental problems	25.61	No	NA
Female	24	GG	kashmiri	No	Red meat monthly	No	No	Not any disease	NA	Hypertension	20.81	No	NA
Female	23	GG	kashmiri	No	Red meat monthly	yes	No	Not any disease	NA	Diabetes and cardiac diseases	15.14	No	NA
Male	23	GG	Pathan	No	Red meat monthly tea cups per day 2	No	No	Not any disease	NA	Not any family history	19.92	No	NA
Male	21		Punjabi	No	Red meat weekly tea cups per day 1	No	No	Not any disease	NA	Not any family history	21.34	No	NA
Male	19		Punjabi	No	Red meat monthly tea cups per day 1	No	No	Not any disease	NA	Not any family history	20.53	No	NA
Male	18		Punjabi	No	Red meat monthly tea cups per day 1	No	No	Not any disease	NA	Not any family history	20.17	No	NA
Male	28		Punjabi	No	Red meat monthly tea cups per day 2	No	No	Not any disease	NA	Not any family history	22.96	No	NA
Male	28		Punjabi	No	Red meat monthly tea cups per day 1	No	No	Not any disease	NA	Not any family history	22	No	NA
Male	21		Punjabi	No	Red meat monthly tea cups per day 2	No	No	Not any disease	NA	Not any family history	23.1	No	NA
Male	27		Punjabi	No	Red meat weekly no of tea cups per day 2	yes	No	Not any disease	NA	Not any family history	23.48	No	Not any regular Medications
Male	36		Punjabi	No	Red meat weekly no of tea cups per day 5	yes	No	Not any disease	NA	Hypertension	22.08	No	Not any regular Medications
Male	21	GG	Punjabi	No	Red meat weekly no of tea cups per day 5	yes	No	Not any disease	NA	Not any family history	20.77	No	Not any regular Medications
Male	40		Punjabi	Cigarette smoking	Red meat weekly no of tea cups per day 2	yes	yes	Diabetes	NA	Not any family history	28.14	No	Not any regular Medications
Male	18	GG	pathan	Cigarette smoking	Red meat monthly	yes	No	Not any disease	NA	Not any family history	19.37	No	Not any regular Medications
Male	21	GG	pathan	No	Red meat weekly no of tea cups per day 1	yes	No	Not any disease	NA	Not any family history	17.95	No	Not any regular Medications
Male	31		Punjabi	Cigarette smoking	Red meat yearly no of tea cups per day 6		No	Not any disease	NA	Not any family history	27.98	No	Not any regular Medications
Male	26	GG	Punjabi	No	Red meat weekly no of tea cups per day 2	yes	No	Not any disease	NA	Not any family history	20.1	No	Not any regular Medications
Male	24		Punjabi	Cigarette smoking	Red meat daily	yes	No	Not any disease	NA	Not any family history	31.07	No	Not any regular Medications
Male	24		Punjabi	No	Red meat weekly no of cups per day 2	yes	No	Not any disease	NA	Not any family history	24.17	No	Not any regular Medications
Male	25	GG	PuNJABI	No	No of tea cups per day 2	yes	No	Not any disease	NA	Not any family history	20.18	No	Not any regular Medications
Male	22		panjabi	cigarette smoking	monthly	NO	Yes	Diabetes,hypertension		Diabetes,hypertension	9.4	allergies	Rigix,ventoline gcc
Male	26		panjabi	no	monthly	No	No	NA	NA	Hypertension	13.5	respiratory problem	Rhinoson
Male	19	GC	urdu	cigarette smoking	weekly	No	No	NA	NA	NO	9.2	NA	NA
Female	20		panjabi	cigarette smoking	monthly	No	No	NA	NA	Hypertension	10.5	NA	NA
Male	24		panjabi	No	monthly	NO	No	NA	NA	Hypertension	10.6	NA	NA
Male	20		panjabi	No	monthly	NO	No	NA	NA	BP	7.2	NA	NA
Male	20		panjabi	No	monthly	NO	No	NA	NA	Hypertension ,diabetes	16.3	NA	NA
Male	27		panjabi	NO	Monthly	NO	No	NA	NA	Hypertension	14	NA	NA
Male	18		panjabi	NO	monthly	NO	No	NA	NA	NAl	10.8	NA	NA
Male	86		panjabi	cigarette smoking	monthly	NO	Yes	NA	NA	Hypertension ,Cardiac disease	7.9	NA	NA
Male	18		panjabi	No	Monthly	NO	No	Allergy	NA	Hypertension	9.4	NA	NA
Male	22		panjabi	cigarette smoking	monthly	NO	No	NA	NA	Hypertension,Diabetes	8.3	NA	NA
Male	22		panjabi	cigarette smoking	monthly	NO	No	NA	NA	NA	13.7	NA	NA
male	30		panjabi	cigarette smoking	monthly	NO	No	NA	NA	NA	13.7	NA	NA
Male	24		panjabi	NO	monthly	NO	Yes	NA	NA	NA	12.1	NA	NA
Male	20		panjabi	cigarette smoking	monthly	NO	No	NA	NA	NA	8.1	NA	NA
Male	26	GG	Balochi	cigarette smoking	monthly	NO	No	NA	NA	Hypertension	10.8	NA	NA
Male	24		panjabi	No	monthly	NO	No	NA	NA	NA	12.5	NA	NA
Male	18		panjabi	NO	weekly	NO	No	NA	NA	Diabetes,hypertension	9.3	NA	NA
Male	15		panjabi	NO	weekly	NO	No	NA	NA	Diabetes	9.3	NA	NA
Male	23		panjabi	cigarette smoking	weekly	NO	No	NA	NA	NA	11	NA	NA
Male	22		panjabi	cigarette smoking	monthly	NO	Un-married	NA	NA	NA	22.4	NA	NA
Male	24		panjabi	NO	weekly	NO	Un-married	NA	NA	NA	18.5	NA	NA
Female	33		panjabi	NO	weekly	NO	No	NA	NA	NA	8.6	NA	NA
Male	18		panjabi	NO	weekly	NO	Un-married	Diabetes,hypertension,cardiac disease			10.3	NA	NA
Male	25	GG	pathan	NO	weekly	NO	No	NA	NA	NA	12.5	NA	NA
Male	23		panjabi	cigarette smoking		NO	NO	NA	NA	NA	10	NA	NA
Male	21		panjabi	NO	Weekly	No	No	NA	NA	NA	24.9	NA	NA
Male	18	GG	pathan	NO	weekly	NO	No	NA	NA	NA	8.4	NA	NA
Male	18	GG	pathan	NO	monthly	NO	No	NA	NA	NA	8.9	NA	NA
Male			pathan	NA	NA	NO	YES	NA	NA	NA	22	NA	NA
Female	17	GC	pathan	NO	weekly	YES	NO	NA	NA	NA	14.6	NA	NA
Male	19		panjabi	NO	weekly	NO	Un-married	NA	NA	NA	11.5	NA	NA
Male	40	GG	pathan	tobacoo chewing	monthly	YES	YES	NA	NA	NA	7.5	NA	NA
Male	21		panjabi	NO	monthly	NO	No	NA	NA	NA	9.4	NA	NA
Male	18	GC	pathan	NO	monthly	No	No	NA	NA	NA	11.6	NA	NA
Male	21		panjabi	cigarette smoking	monthly	NO	NO	NA	NA	NA	10.3	NA	NA
Male	22		panjabi	NO	monthly	No	No	NA	NA	NA	8.4	NA	NA
Male	21		panjabi	NO	Daily	NO	No	skin allergies	2-month ago	NA	11.7	NA	NA
Male	25	GG	pathan	tobacoo chewing	weekly	YES	No	NA	NA	NA	8.6	NA	NA
Male	21	GG	pathan	tobacoo chewing	weekly	NO	No	NA	NA	NA	23.5	NA	NA
Male	19	GG	pathan	Cigarette smoking	monthly	NO	NO	NA	NA	NA	12	NA	Rigix,soften
Male	19			cigarette smoking		No	No	NA	NA	NA	24.6	NA	NA
Male	21		pathan	tobacoo chewing	weekly	NO	NO	NA	NA	NA	19.8	NA	NA
Male	24		panjabi	cigarette smoking	weekly	NO	No	NA	NA	NA	10	NA	NA
Male	18		panjabi	NO	Daily	No	No	NA	NA	NA	10.1	NA	NA
Male	17	GG	pathan	NO	monthly	YES	No	NA	NA	NA	8.6	NA	NA
		GG	Baloch
		GG	Baloch
		GG	Baloch
		GG	Baloch
		GG	Baloch
		GG	Baloch
		GC	Baloch
		GG	Baloch
M	21	GG	Saraiki	No	Weekly	Yes	No	NA
F	23	GG	Saraiki	No	Yearly	No	No	Diabetes Mellitus
F	20	GG	Saraiki	No	Weekly	Yes	No	NA
F	22	GC	Saraiki	No	Weekly	Yes	Polen and dust allergy	Yes
F	22	GC	Saraiki	No	Weekly	No	No	NA
F	22	GC	Saraiki	No	NA	No	No	NA
F	22	GC	Saraiki	No	NA	No	No	NA
F	22	GG	Saraiki	No	Yearly	No	No	NA
F	21	GG	Saraiki	No	Yearly	No	No	NA
F	22	GG	Saraiki	No	NA	No	No	NA
M	21	GC	Saraiki	No	Weekly	No	No	NA
M	24	GC	Saraiki	No	NA	NA	No	NA	24
M	22	GG	Saraiki	No	Weekly	No	No	NA	23
M	21	GG	Saraiki	No	Weekly	No	No	NA
M	22	GG	Saraiki	No	Monthly	No	No	NA
M	20	GG	Saraiki	No	Weekly	Yes	No	NA
M	24	GC	Saraiki	No	Weekly	NA	No	NA
M	21	GG	Saraiki	No	Weekly	Yes	No	NA
F	23	GG	Saraiki	No	Weekly	NA	No	NA
F	22	GG	Saraiki	No	Weekly	NA	No	NA
M	24	GG	Saraiki	No	Monthly	No	No	NA	18.92
M	24	GC	Saraiki	No	NA	NA	No	NA
M	23	GG	Saraiki	No	NA	NA	No	NA
M	21	GG	Saraiki	No	Daily	Yes	Epilepsy	No
M	22	GG	Saraiki	No	Daily	Yes	No	NA
M	22	GG	Saraiki	No	Weekly	No	No	NA	25.5
M	23	GC	Saraiki	No	Weekly	Yes	No	NA
M	23	GG	Saraiki	No	NA	No	No	NA	19
M	23	GC	Saraiki	No	Weekly	NA	No	Hypertension
F	23	GC	Saraiki	No	NA	No	No	NA
F	22	GG	Saraiki	No	Weekly	No	No	NA
F	21	CC	Saraiki	No	Weekly	No	No	NA
F	22	GC	Saraiki	No	Weekly	Yes	No	NA
F	22	GG	Saraiki	No	Weekly	NA	No	NA
F	22	GG	Saraiki	No	Weekly	NA	No	NA
F	21	GG	Saraiki	No	Weekly	Yes	No	NA
F	19	GG	Saraiki	No	NA	No	No	NA
F	18	GG	Saraiki	No	NA	Yes	No	NA
M	21	GC	Saraiki	No	NA	NA	No	NA
M	21	GG	Saraiki	No	Weekly	No	No	NA
M	22	GG	Saraiki	No	Weekly	No	No	NA
M	20	GC	Saraiki	No	Weekly	No	No	NA
M	20	GG	Saraiki	No	NA	No	No	NA
M	19	GG	Saraiki	No	Weekly	No	No	NA
M	23	GG	Saraiki	No	NA	No	No	NA
M	21	GG	Saraiki	No	Monthly	No	No	NA
M	21	GG	Saraiki	No	Weekly	No	No	NA
M	21	GG	Saraiki	No	Weekly	Yes	No	NA
M	19.5	GC	Saraiki	No	Weekly	No	No	NA
M	20	GG	Saraiki	No	Weekly	Yes	No	NA
M	22	GG	Urdu Speaking	3457060
M	34	GG	Urdu Speaking	3447790
M	32	GG	Urdu Speaking	3447880
M	28	GG	Urdu Speaking	3439151
M	21	GC	Urdu Speaking	3445470
M	19	GC	Urdu Speaking	2040200
M	40	GC	Urdu Speaking	418170
M	22	GG	Urdu Speaking	3449319
M	20	GG	Urdu Speaking	3443830
M	34	GC	Urdu Speaking	410576
M	18	GG	Urdu Speaking	3448866
M	24	GC	Urdu Speaking	3448601
	26	GG	Urdu Speaking	3448935
M	21	GG	Urdu Speaking	1229324
M	20	GG	Urdu Speaking	3448206
M	24	GC	Urdu Speaking	3448266
M	33	GC	Urdu Speaking	3448546
M	23	GC	Urdu Speaking	129476
M	27	GC	Urdu Speaking	3460296
M	34	GG	Urdu Speaking	3453488
M	28	GG	Urdu Speaking	3462370
M	33	GG	Urdu Speaking	3452277
M	23	GG	Urdu Speaking	3452399
M	22	GG	Urdu Speaking	3463079
M	38	GG	Urdu Speaking	3463329
M	31	GG	Urdu Speaking	3452240
F	27	GG	Urdu Speaking	2095452
M	23	GC	Urdu Speaking	3452251
M	31	GC	Urdu Speaking	3456643
M	23	GG	Urdu Speaking	3450797
M	22	GG	Urdu Speaking	3457043
M		GG	Urdu Speaking
M	34	GG	Urdu Speaking	3447187
M	20	GG	Urdu Speaking	2899140
M	22	GG	Urdu Speaking	3446606
M	37	GG	Urdu Speaking	3447427
M	24	GG	Urdu Speaking	3453225
M	36	GG	Urdu Speaking	3453045
M	27	GG	Urdu Speaking	3452587
M	35	GG	Urdu Speaking	2359900
M		GG	Urdu Speaking
M	29	GG	Urdu Speaking	3456938
M	25	GG	Urdu Speaking	3447779
M	37	GG	Urdu Speaking	2473958
M	44	GG	Urdu Speaking	3448487
M	19	GG	Urdu Speaking	3448386
M	42	GG	Urdu Speaking	2373387
M	20	GG	Urdu Speaking	3143759
M	34	GG	Urdu Speaking	3452038
M	26	GG	Urdu Speaking	1841283
F	25	GG	Sindhi
M	35	GG	Sindhi	3456846
M	30	GG	Sindhi	3457000
M	24	GG	Sindhi	3448636
M	44	GG	Sindhi	3449028
M	41	GG	Sindhi	2601286
	34	GG	Sindhi	1665426
M	21	GG	Sindhi	2613639
M	22	GG	Sindhi	3453333
M	46	GG	Sindhi	487044
M	34	GG	Sindhi	3448677
	28	GG	Sindhi	2777836
M	29	GG	Sindhi	3344766
M	41	GG	Sindhi	3448971
M	36	GG	Sindhi	3449019
M	27	GG	Sindhi	3457048
M	38	GG	Sindhi	3450688
M	42	GG	Sindhi	3451814
M	25	GC	Sindhi	3449139
M	36	GG	Sindhi	3448809
M	38	GG	Sindhi
M	24	GG	Sindhi	3452036
M	22	GG	Sindhi	3453078
M	26	GG	Sindhi	3452632
M	32	GG	Sindhi	3449143
M	43	GG	Sindhi	3448681
M	42	GG	Sindhi
M	20	GG	Sindhi	3452877
M	33	GG	Sindhi	3452389
M	45	GG	Sindhi	1516643
M	35	GG	Sindhi
M	31	GG	Sindhi	3429255
M	26	GG	Sindhi	3462980
M	24	GG	Sindhi	3376382
M	30	GG	Sindhi	3447948
M	32	GG	Sindhi	3442008
M	28	GG	Sindhi
F	33	GG	Sindhi	3456689
M	43	GG	Sindhi	3452246
M	31	GG	Sindhi	3430913
M	37	GG	Sindhi
M	44	GG	Sindhi	3452384
M	47	GG	Sindhi	1727939
M	26	GG	Sindhi	3107346
M	41	GG	Sindhi	3445344
	39	GG	Sindhi
F	29	GG	Sindhi	3452403
M	33	GC	Sindhi	3452472
M	40	GG	Sindhi	3450812
M	27	GG	Sindhi	2238779
M	24	GG	Balochi	Yes	Daily	Yes	NA	NA	23.8
M	21	GG	Balochi	No	NA	No	NA	NA	23.1
M	22	GC	Balochi	No	Daily	No	NA	NA	24.9
M	19	GG	Balochi	No	Daily	No	NA	NA	18.1
M	21	GG	Balochi	No	Weekly	No	NA	NA	17.1
M	24	GG	Balochi	No	NA	Yes	Sinusitis	Paternal	22.8
M	24	GG	Balochi	No	Weekly	No	NA	NA	23.5
M	21	GG	Balochi	No	Weekly	Yes	NA	NA	23.4
M	20	GG	Balochi	Yes	Monthly	Yes	NA	NA	18.7
M	20	GG	Balochi	No	Daily	No	NA	NA	25.2
M	22	GG	Balochi	No	Weekly	Yes	NA	NA	20
M	22	GG	Balochi	No	Monthly	Yes	NA	NA	22.8
M	22	GC	Balochi	Yes	Daily	No	NA	NA	20.2
M	21	GG	Balochi	Yes	Monthly	Yes	NA	NA	21.2
M	21	CC	Balochi	Yes	Weekly	No	NA	NA	23.7
M	26	GG	Balochi	No	Yearly	No	NA	NA	20.9
M	21	GG	Balochi	No	Daily	Yes	NA	NA	31.1
M	23	GG	Balochi	Yes	Weekly	Yes	NA	NA	19.5
M	25	GG	Balochi	No	Weekly	No	NA	NA	30.2
M	23	GG	Balochi	No	NA	No	NA	NA	27
M	20	GG	Balochi	Yes	Monthly	Yes	NA	NA	19.6
M	20	GC	Balochi	Yes	Daily	Yes	NA	NA	18.9
M	21	GG	Balochi	No	Daily	Yes	NA	NA	26.5
M	23	GG	Balochi	No	Weekly	No	NA	NA	17.9
M	21	GC	Balochi	Yes	Weekly	No	NA	NA	21.2
M	25	GG	Balochi	No	Weekly	No	NA	NA	21.3
F	20	GG	Balochi	No	Weekly	No	NA	NA	21.1
F	19	GG	Balochi	No	Weekly	No	NA	NA	25.8
F	21	GG	Balochi	No	Weekly	Yes	NA	NA	18.9
M	30	GG	Balochi	No	Monthly	Yes	NA	NA	20
F	20	GG	Balochi	No	Monthly	Yes	NA	NA	19.6
F	22	GG	Balochi	No	Monthly	Yes	Hypothyroidism	NA	22.1
F	19	GG	Balochi	No	Daily	No	NA	NA	24.9
F	20	CC	Balochi	No	Weekly	No	NA	NA	17.6
M	10	GG	Balochi	No	Weekly	No	NA	NA	17.6
F	45	GC	Balochi	No	Weekly	No	NA	NA	27.4
F	19	GG	Balochi	No	Yearly	Yes	NA	NA	13.3
F	19	GG	Balochi	No	Monthly	Yes	NA	NA	19.3
M	25	GG	Balochi	No	Weekly	Yes	NA	NA	26
F	21	GG	Balochi	No	Monthly	Yes	NA	NA	16.8
F	21	GG	Balochi	No	Weekly	Yes	NA	NA	17.4
M	21	CC	Balochi	Yes	Weekly	No	NA	NA	20.6
M	22	GG	Balochi	No	Weekly	No	NA	NA	19.4
F	25	GG	Balochi	No	Weekly	No	NA	NA	20.8
M	18	CC	Balochi	Yes	Weekly	No	NA	NA	17.6
M	21	GG	Balochi	No	Weekly	Yes	NA	NA	30.4
F	20	GG	Balochi	No	Weekly	No	NA	NA	21.4
M	32	GG	Balochi	No	Weekly	Yes	NA	NA	22
		615

## Sheet: Sheet2
Ethinicity	Count	Original Count
Punjabi	546	537
Pathan	126	134
Kashmiri	69	45
Sindhi	11	8
Seraiki	18	18
Urdu Speaking	49	40
Baloch	9	12
G/B	21	21
Total	849	828

## Sheet: Sheet3
Gender	Age(yrs)	Genotype	Ethnicity	Addiction	Diet(red meat)	Sedentary lifestyle	Cousin Marriages	Disease	Age of Onset	Family History	BMI	Co-morbidities	Medications
male	23		pathan	marijuana	no red meat/ tea 2 cups	N/A	no	NA	NA	NA	20.5	NA	NA
male	23		pathan	N/A	red meat daily/tea 2 cups	no	NA	NA	NA	NA	18.5	NA	NA
male	25		pathan	N/A	red meat weekly	no	NA	NA	NA	NA	23.1	NA	NA
male	21		pathan	Cigarrete smoking	red meat daily/tea 4 cups	no	NA	NA	NA	NA	22.8	NA	NA
male	21		pathan	N/A	red meat weekly/tea 1 cup	no	NA	NA	NA	NA	27.5	NA	NA
